# Supplementary material for: Integrated phenotypic and proteomic screening identifies top-tier Alzheimer’s disease therapeutic targets
Source: bioRxiv. 2025 Oct 16:2025.10.16.682926. Preprint. [Version 1] doi: 10.1101/2025.10.16.682926 (PMC12632979; doi:10.1101/2025.10.16.682926)
Supplement: Supplement 2 [file media-2.xlsx]

## Sheet: Table S1
Table S1. shRNA sequences for target knockdown
LP_142004
G-CUSTOM-804204
Plate	Well	Pool Catalog Number	Duplex Catalog Number	Gene Symbol	GENE ID	Gene Accession	GI Number	Sequence
Plate 1	A02	L-064015-01	J-064015-09	Adh5	11532	NM_007410	31982510	CGAAUUUGUGACCGGCAAU
Plate 1	A02	L-064015-01	J-064015-10	Adh5	11532	NM_007410	31982510	GGUUUAGAAUAGCCGAAAU
Plate 1	A02	L-064015-01	J-064015-11	Adh5	11532	NM_007410	31982510	AAGCUAACCACGUCGUAGA
Plate 1	A02	L-064015-01	J-064015-12	Adh5	11532	NM_007410	31982510	GCUCAUGAAGUUCGGAUUA
Plate 1	A03	L-062006-00	J-062006-05	Capn1	12333	NM_007600	31982478	GCGCCAAGCAGGUAACUUA
Plate 1	A03	L-062006-00	J-062006-06	Capn1	12333	NM_007600	31982478	CACAAAGACCUGCGCACUA
Plate 1	A03	L-062006-00	J-062006-07	Capn1	12333	NM_007600	31982478	GGAACCGCAUCCGAAAUUA
Plate 1	A03	L-062006-00	J-062006-08	Capn1	12333	NM_007600	31982478	GUUGUGACCUUUGAUCUAU
Plate 1	A04	L-041036-01	J-041036-09	Gabpa	14390	NM_008065	34328118	CAGCAGAACUGAACCGUCU
Plate 1	A04	L-041036-01	J-041036-10	Gabpa	14390	NM_008065	34328118	CCGACUACGAUUAAAGUUA
Plate 1	A04	L-041036-01	J-041036-11	Gabpa	14390	NM_008065	34328118	CAACAUUUCGGGAAGAGAA
Plate 1	A04	L-041036-01	J-041036-12	Gabpa	14390	NM_008065	34328118	GUGCAUUACGGUAUUAUUA
Plate 1	A05	L-057795-02	J-057795-21	Kat5	81601	NM_001199249	312839895	UGAGAUUGAUGGACGGAAA
Plate 1	A05	L-057795-02	J-057795-22	Kat5	81601	NM_001199249	312839895	GGACAUCAGUGGCCGAAAG
Plate 1	A05	L-057795-02	J-057795-23	Kat5	81601	NM_001199249	312839895	UCUACGUAAUGACGGAGUA
Plate 1	A05	L-057795-02	J-057795-24	Kat5	81601	NM_001199249	312839895	CCUGGACGGAAGCGGAAAU
Plate 1	A06	L-040900-01	J-040900-09	Kif1b	16561	NM_008441	86990457	GGGAGUUGCCAUACGGGAA
Plate 1	A06	L-040900-01	J-040900-10	Kif1b	16561	NM_008441	86990457	GCUCAGAAACAUACGUGAA
Plate 1	A06	L-040900-01	J-040900-11	Kif1b	16561	NM_008441	86990457	GCCAAAGGAACUCGAUUAA
Plate 1	A06	L-040900-01	J-040900-12	Kif1b	16561	NM_008441	86990457	UGUGAGAGAGUACGAGAUU
Plate 1	A07	L-047628-01	J-047628-09	Sqstm1	18412	NM_011018	6754953	CCAUGGGUUUCUCGGAUGA
Plate 1	A07	L-047628-01	J-047628-10	Sqstm1	18412	NM_011018	6754953	GAACAGAUGGAGUCGGGAA
Plate 1	A07	L-047628-01	J-047628-11	Sqstm1	18412	NM_011018	6754953	CUGCUCAGGAGGAGACGAU
Plate 1	A07	L-047628-01	J-047628-12	Sqstm1	18412	NM_011018	6754953	ACAGAUGCCAGAAUCGGAA
Plate 1	A08	L-040794-01	J-040794-09	Stat3	20848	NM_011486	76253924	CUCAGAGGGUCUCGGAAAU
Plate 1	A08	L-040794-01	J-040794-10	Stat3	20848	NM_011486	76253924	CCGCCAACAAAUUAAGAAA
Plate 1	A08	L-040794-01	J-040794-11	Stat3	20848	NM_011486	76253924	GAGUUGAAUUAUCAGCUUA
Plate 1	A08	L-040794-01	J-040794-12	Stat3	20848	NM_011486	76253924	CAGUUUACCACGAAAGUCA
Plate 1	A09	L-050273-00	J-050273-05	Yy1	22632	NM_009537	31982420	ACAAUAGCUUGCCCUCAUA
Plate 1	A09	L-050273-00	J-050273-06	Yy1	22632	NM_009537	31982420	AGAACUCACCUCCUGAUUA
Plate 1	A09	L-050273-00	J-050273-07	Yy1	22632	NM_009537	31982420	GCUCAAAGCUAAAACGACA
Plate 1	A09	L-050273-00	J-050273-08	Yy1	22632	NM_009537	31982420	GUAAUAAGAAGUUUGCUCA
Plate 1	A10	L-060000-01	J-060000-09	Dlat	235339	NM_145614	31542558	AAGGGAAGGGUGUUCGUUA
Plate 1	A10	L-060000-01	J-060000-10	Dlat	235339	NM_145614	31542558	GGGAAAAGAAAGUGGGCGA
Plate 1	A10	L-060000-01	J-060000-11	Dlat	235339	NM_145614	31542558	CAACAUUCGUCGAGUGAUU
Plate 1	A10	L-060000-01	J-060000-12	Dlat	235339	NM_145614	31542558	GAAGAAGGUUAUCUGGCAA
Plate 1	A11	L-061433-01	J-061433-09	Dld	13382	NM_007861	31982855	GGGACAUGCUUGAACGUUG
Plate 1	A11	L-061433-01	J-061433-10	Dld	13382	NM_007861	31982855	UCAUAUUGGAAACGAGUCA
Plate 1	A11	L-061433-01	J-061433-11	Dld	13382	NM_007861	31982855	CCAUAUGGCCCACGGAAAA
Plate 1	A11	L-061433-01	J-061433-12	Dld	13382	NM_007861	31982855	CUGGAGAAAUGGUGAACGA
Plate 1	B02	L-058807-01	J-058807-09	Pdha1	18597	NM_008810	31543467	UAAAGGGAAAGGCGGGUCA
Plate 1	B02	L-058807-01	J-058807-10	Pdha1	18597	NM_008810	31543467	GCUAACAGGACGAAGAGGA
Plate 1	B02	L-058807-01	J-058807-11	Pdha1	18597	NM_008810	31543467	AGGCGGAUCAGCUGUAUAA
Plate 1	B02	L-058807-01	J-058807-12	Pdha1	18597	NM_008810	31543467	GCACAUGGCUUCACCUUCA
Plate 1	B03	L-051052-01	J-051052-09	Pdhb	68263	NM_024221	31340594	GAACAUCUGAUUCGGACUU
Plate 1	B03	L-051052-01	J-051052-10	Pdhb	68263	NM_024221	31340594	UCCCUAUGCCUUACGCAAA
Plate 1	B03	L-051052-01	J-051052-11	Pdhb	68263	NM_024221	31340594	CCUGAUGUGUACUGCGAGA
Plate 1	B03	L-051052-01	J-051052-12	Pdhb	68263	NM_024221	31340594	GACAAGAGGAUCAUCGACA
Plate 1	B04	L-056043-01	J-056043-09	Pdhx	27402	NM_175094	31341252	GGGUACAUUCACCGAAAUU
Plate 1	B04	L-056043-01	J-056043-10	Pdhx	27402	NM_175094	31341252	GAGUAGAUGAAGUGCGUAU
Plate 1	B04	L-056043-01	J-056043-11	Pdhx	27402	NM_175094	31341252	GUAAAGGUUCUGUCGAAGA
Plate 1	B04	L-056043-01	J-056043-12	Pdhx	27402	NM_175094	31341252	CCUUAAUCAUAUUGACGUU
Plate 1	B05	L-062711-00	J-062711-05	Pkm	18746	NM_011099	31981561	GUAGAAAGUUGUCAGAAUU
Plate 1	B05	L-062711-00	J-062711-06	Pkm	18746	NM_011099	31981561	GAGACCAGCUAUUAUUCAG
Plate 1	B05	L-062711-00	J-062711-07	Pkm	18746	NM_011099	31981561	GACUGGAAACCCUGACUUU
Plate 1	B05	L-062711-00	J-062711-08	Pkm	18746	NM_011099	31981561	CAGUGUAGAUGACGACUUC
Plate 1	B06	L-065392-01	J-065392-09	Ano6	105722	NM_175344	40254289	GGGCAAAUACAGAAGCGAA
Plate 1	B06	L-065392-01	J-065392-10	Ano6	105722	NM_175344	40254289	GAAUCUAAUUGGACGAUAU
Plate 1	B06	L-065392-01	J-065392-11	Ano6	105722	NM_175344	40254289	AGAAAUACCUCACGCAGAA
Plate 1	B06	L-065392-01	J-065392-12	Ano6	105722	NM_175344	40254289	ACAUCAAACUCCCGCUAAA
Plate 1	B07	L-042044-01	J-042044-09	Ap2a2	11772	NM_007459	40254645	CCACAAUGAGCCUCCGAAU
Plate 1	B07	L-042044-01	J-042044-10	Ap2a2	11772	NM_007459	40254645	GGUAGUGACUGCAGCGACU
Plate 1	B07	L-042044-01	J-042044-11	Ap2a2	11772	NM_007459	40254645	CACUAGGUGUGGUCAGUUA
Plate 1	B07	L-042044-01	J-042044-12	Ap2a2	11772	NM_007459	40254645	GCGAUGAUGUGCAGGGCUA
Plate 1	B08	L-040589-01	J-040589-09	Iqgap1	29875	NM_016721	7710041	AGACAGGAGAGGCGAGCAA
Plate 1	B08	L-040589-01	J-040589-10	Iqgap1	29875	NM_016721	7710041	CUAUGAUUGUGGUCCGAAA
Plate 1	B08	L-040589-01	J-040589-11	Iqgap1	29875	NM_016721	7710041	CAAGAUGACAAACGCUAAA
Plate 1	B08	L-040589-01	J-040589-12	Iqgap1	29875	NM_016721	7710041	GGACAAUGCCGUUAGCGAA
Plate 1	B09	L-046779-01	J-046779-09	Itgav	16410	NM_008402	6680485	GCGCAAUCCUGUACGUGAA
Plate 1	B09	L-046779-01	J-046779-10	Itgav	16410	NM_008402	6680485	CCAAUUAGCAACACGGACU
Plate 1	B09	L-046779-01	J-046779-11	Itgav	16410	NM_008402	6680485	GUGAGGAACUGGUCGCCUA
Plate 1	B09	L-046779-01	J-046779-12	Itgav	16410	NM_008402	6680485	GUGAACAGAUGGCUGCGUA
Plate 1	B10	L-046788-00	J-046788-05	Itgb2	16414	NM_008404	6680489	GGUCAUGGCUUCCGAGUGU
Plate 1	B10	L-046788-00	J-046788-06	Itgb2	16414	NM_008404	6680489	GGUAUGACGCUGCAGACUA
Plate 1	B10	L-046788-00	J-046788-07	Itgb2	16414	NM_008404	6680489	GUAGUUGCAAGCCCGGUUA
Plate 1	B10	L-046788-00	J-046788-08	Itgb2	16414	NM_008404	6680489	GGAAUGCACCAAGUACAAA
Plate 1	B11	L-048785-01	J-048785-09	Psmc3	19182	NM_008948	6679502	UCGAGUUGCUGGACGUUGA
Plate 1	B11	L-048785-01	J-048785-10	Psmc3	19182	NM_008948	6679502	GUUGUUAGACAGCGAGAUC
Plate 1	B11	L-048785-01	J-048785-11	Psmc3	19182	NM_008948	6679502	UGAAAAGGCAGGAGACCGA
Plate 1	B11	L-048785-01	J-048785-12	Psmc3	19182	NM_008948	6679502	UCAAGAUGUCCACGGAAGA
Plate 1	C02	L-063902-01	J-063902-09	Tmem30a	69981	NM_133718	31981565	GCGAUGAACUAUAGCGCGA
Plate 1	C02	L-063902-01	J-063902-10	Tmem30a	69981	NM_133718	31981565	CUAUUAUGAUUCUCCGAUA
Plate 1	C02	L-063902-01	J-063902-11	Tmem30a	69981	NM_133718	31981565	CCAAGUAAGUGCUCGUAAA
Plate 1	C02	L-063902-01	J-063902-12	Tmem30a	69981	NM_133718	31981565	CUUCAAACAGCAACGGCUA
Plate 1	C03	L-040120-00	J-040120-05	Arhgef2	16800	NM_008487	47271403	GGGCGACGCUUUAUACUUG
Plate 1	C03	L-040120-00	J-040120-06	Arhgef2	16800	NM_008487	47271403	GGCCAACGUCUGCCAUUUA
Plate 1	C03	L-040120-00	J-040120-07	Arhgef2	16800	NM_008487	47271403	GCGAGCGCCUGCUAAAGGA
Plate 1	C03	L-040120-00	J-040120-08	Arhgef2	16800	NM_008487	47271403	UAAGAGACAUAGCCAACCA
Plate 1	C04	L-052098-01	J-052098-09	Ddx1	104721	NM_134040	19527255	CUGAUGAUGUACACGCAAA
Plate 1	C04	L-052098-01	J-052098-10	Ddx1	104721	NM_134040	19527255	UCUCAUAAUUGGUGGCGUU
Plate 1	C04	L-052098-01	J-052098-11	Ddx1	104721	NM_134040	19527255	GCAUUUAGUAUUCCCGUUA
Plate 1	C04	L-052098-01	J-052098-12	Ddx1	104721	NM_134040	19527255	UAAGAAAGGAGACGUAAGA
Plate 1	C05	L-050413-00	J-050413-05	Dhx58	80861	NM_030150	70608132	GGGCAAGAAUAUCAUUAUA
Plate 1	C05	L-050413-00	J-050413-06	Dhx58	80861	NM_030150	70608132	ACGUAGAGCUCAGAGAAUU
Plate 1	C05	L-050413-00	J-050413-07	Dhx58	80861	NM_030150	70608132	GCAAGCAUCUCUAGUUAAG
Plate 1	C05	L-050413-00	J-050413-08	Dhx58	80861	NM_030150	70608132	CUACAAUGAUGCGCUAUUU
Plate 1	C06	L-048303-00	J-048303-05	Ifih1	71586	NM_027835	23956207	GAACGUAGACGACAUAUUA
Plate 1	C06	L-048303-00	J-048303-06	Ifih1	71586	NM_027835	23956207	CAACGAAGCCCUACAAAUC
Plate 1	C06	L-048303-00	J-048303-07	Ifih1	71586	NM_027835	23956207	CUUGAUGCCUUUACCAUUA
Plate 1	C06	L-048303-00	J-048303-08	Ifih1	71586	NM_027835	23956207	GGGAGAUUGUUAAUGAUUU
Plate 1	C07	L-063162-00	J-063162-05	Tbk1	56480	NM_019786	31981040	ACUAAUCAGUGUUUCGAUA
Plate 1	C07	L-063162-00	J-063162-06	Tbk1	56480	NM_019786	31981040	CUACGAAGGACGACGCUUA
Plate 1	C07	L-063162-00	J-063162-07	Tbk1	56480	NM_019786	31981040	CAGACUAGCUUAUAAUGAA
Plate 1	C07	L-063162-00	J-063162-08	Tbk1	56480	NM_019786	31981040	UGACGGCGCAUAAGAUUUA
Plate 1	C08	L-055987-00	J-055987-05	Ticam1	106759	NM_174989	62990163	GAUCGGUGCAGUUCAGAUA
Plate 1	C08	L-055987-00	J-055987-06	Ticam1	106759	NM_174989	62990163	GAACAGCCUUACACAGUCU
Plate 1	C08	L-055987-00	J-055987-07	Ticam1	106759	NM_174989	62990163	GGAAAGCAGUGGCCUAUUA
Plate 1	C08	L-055987-00	J-055987-08	Ticam1	106759	NM_174989	62990163	GAGAUAAGCUGGCCUCCAU
Plate 1	C09	L-047487-00	J-047487-05	Tlr4	21898	NM_021297	10946593	GCAUAGAGGUAGUUCCUAA
Plate 1	C09	L-047487-00	J-047487-06	Tlr4	21898	NM_021297	10946593	GAGUUCAGGUUAACAUAUA
Plate 1	C09	L-047487-00	J-047487-07	Tlr4	21898	NM_021297	10946593	GGAAUUGUAUCGCCUUCUU
Plate 1	C09	L-047487-00	J-047487-08	Tlr4	21898	NM_021297	10946593	UGACGAACCUAGUACAUGU
Plate 1	C10	L-040797-01	J-040797-09	Traf3	22031	NM_011632	6755864	CUAGAGAACGGGACGUAUA
Plate 1	C10	L-040797-01	J-040797-10	Traf3	22031	NM_011632	6755864	CCUCACAAGUGCAGCGUUC
Plate 1	C10	L-040797-01	J-040797-11	Traf3	22031	NM_011632	6755864	GAAAUGUAACCCUUCGAUA
Plate 1	C10	L-040797-01	J-040797-12	Traf3	22031	NM_011632	6755864	GACAAGUACAAGUGCGAGA
				Non-targeting Control				UGGUUUACAUGUCGACUAA
				Non-targeting Control				UGGUUUACAUGUUGUGUGA
				Non-targeting Control				UGGUUUACAUGUUUUCUGA
				Non-targeting Control				UGGUUUACAUGUUUUCCUA

## Sheet: Table S2
Table S2. real-time PCR primer sequences
name	sequence
ADH5-F	AGTTCGGATTAAGATCCTTGCCA
ADH5-R	ACTTTCCACAATTCCAGCACC
CAPN1-F	ATGACAGAGGAGTTAATCACCCC
CAPN1-R	GGCTATGAGAAACCGGAGGG
KAT5-F	TCCCGGTCCAGATCACACTC
KAT5-R	ACCTTCCGTTTCGTTGAGCG
GABPA-F	AGCGCATCTCGTTGAAGAAG
GABPA-R	TCCTGCTCTTTTCTGTAGCCT
KIF1b-F	GTCAATCGAATGAACGACCTGG
KIF1b-R	GCCGATGCAAAAAGTTGAACTG
SQSTM1-F	AGGATGGGGACTTGGTTGC
SQSTM1-R	TCACAGATCACATTGGGGTGC
STAT3-F	AGGAGTCTAACAACGGCAGCCT
STAT3-R	GTGGTACACCTCAGTCTCGAAG
YY1-F	CAGTGGTTGAAGAGCAGATCAT
YY1-R	AGGGAGTTTCTTGCCTGTCAT
DLAT-F	TCCCTCCGCATCAGAAGGTT
DLAT-R	CCAACTGGAACATCTCTGGTC
DLD-F	GAGCTGGAGTCGTGTGTACC
DLD-R	CCTATCACTGTCACGTCAGCC
PDHA1-F	GAAATGTGACCTTCATCGGCT
PDHA1-R	TGATCCGCCTTTAGCTCCATC
PDHB-F	AGGAGGGAATTGAATGTGAGGT
PDHB-R	ACTGGCTTCTATGGCTTCGAT
PDHX-F	GTATCCATTCCTGGGCAACCGA
PDHX-R	TAGAACTGCGCCAAGGTCACAG
PKM-F	GCCGCCTGGACATTGACTC
PKM-R	CCATGAGAGAAATTCAGCCGAG
ANO6-F	AGGAGCGCATCCCATTTACC
ANO6-R	CGATCACAGAGGCGATGATGA
AP2A2-F	CCGACATCCGAAACTGTAAAAGT
AP2A2-R	GCTTCCATGTGTCCAAAGTCA
IQGAP1-F	GAGAAGACCGTGTTGGAGCTA
IQGAP1-R	GGGTGAGGCTATGCTCAGG
ITGAV-F	CCGTGGACTTCTTCGAGCC
ITGAV-R	CTGTTGAATCAAACTCAATGGGC
ITGB2-F	CAGGAATGCACCAAGTACAAAGT
ITGB2-R	CCTGGTCCAGTGAAGTTCAGC
PSMC3-F	GCGCACACGGTTGTTAGAC
PSMC3-R	CAGCTTTTCTGCATCCACCAACC
TMEM30A-F	CACTGAAACAGTCATTTGAGGGC
TMEM30A-R	ACGTAGCGACGATGATTTTGAT
ARHGEF2-F	GGATCACCAAATACCCTGTGC
ARHGEF2-R	GGCAGCCTTCGTGGATAAGT
DDX1-F	CTCCGAAATGGGTGTTATGCC
DDX1-R	GCCATGAGTACATCCCCTCCT
DHX58-F	ATCGCTCAGTGCAATGTGGTGG
DHX58-R	CTCTGTAGCCAGGAAGGAGTAC
IFIH1-F	AGACACAAGTTTGGCAGAAGG
IFIH1-R	GGCCACTTCCATTTGGTAAGG
TBK1-F	ACTGGTGATCTCTATGCTGTCA
TBK1-R	TTCTGGAAGTCCATACGCATTG
TICAM1-F	AACCTCCACATCCCCTGTTTT
TICAM1-R	GCCCTGGCATGGATAACCA
TLR4-F	ATGGCATGGCTTACACCACC
TLR4-R	GAGGCCAATTTTGTCTCCACA
TRAF3-F	CAGCCTAACCCACCCCTAAAG
TRAF3-R	TCTTCCACCGTCTTCACAAAC
GAPDH-F	AGGTCGGTGTGAACGGATTTG
GAPDH-R	TGTAGACCATGTAGTTGAGGTCA

## Sheet: Table S3
Table S3. Cellular phenotype linear mixed model results
Phenotype	BV2 line	Target	lmm_effect_size	conf.low	conf.high	p.value	p.adjust	hit_class
mitotracker	scramble	ADH5	0.0626598	-0.172593	0.297913	0.600725	0.950947	Non-Hit
mitotracker	scramble	CAPN1	-0.000619704	-0.235873	0.234633	0.995869	0.995869	Non-Hit
mitotracker	scramble	GABPA	-0.0444056	-0.279659	0.190847	0.710692	0.950947	Non-Hit
mitotracker	scramble	KAT5	-0.0266252	-0.261878	0.208628	0.823988	0.950947	Non-Hit
mitotracker	scramble	KIF1B	-0.00952518	-0.244778	0.225728	0.936577	0.976864	Non-Hit
mitotracker	scramble	SQSTM1	-0.0244374	-0.259691	0.210816	0.838241	0.950947	Non-Hit
mitotracker	scramble	STAT3	0.01446	-0.220793	0.249713	0.903852	0.970803	Non-Hit
mitotracker	scramble	YY1	-0.0780299	-0.313283	0.157223	0.514618	0.950947	Non-Hit
mitotracker	scramble	DLAT	-0.0905423	-0.325795	0.144711	0.449599	0.899199	Non-Hit
mitotracker	scramble	DLD	-0.0714825	-0.306736	0.163771	0.550499	0.950947	Non-Hit
mitotracker	scramble	PDHA1	-0.0695969	-0.30485	0.165656	0.561057	0.950947	Non-Hit
mitotracker	scramble	PDHB	-0.115933	-0.351186	0.11932	0.333115	0.743102	Non-Hit
mitotracker	scramble	PDHX	0.00307948	-0.232174	0.238333	0.979476	0.995869	Non-Hit
mitotracker	scramble	PKM	-0.13419	-0.369443	0.101064	0.262704	0.691435	Non-Hit
mitotracker	scramble	ANO6	0.139905	-0.0953485	0.375158	0.242954	0.671017	Non-Hit
mitotracker	scramble	AP2A2	0.0261654	-0.209088	0.261418	0.826979	0.950947	Non-Hit
mitotracker	scramble	IQGAP1	0.0307889	-0.204464	0.266042	0.797026	0.950947	Non-Hit
mitotracker	scramble	ITGAV	0.126749	-0.108504	0.362002	0.290047	0.691435	Non-Hit
mitotracker	scramble	ITGB2	0.04439	-0.190863	0.279643	0.710789	0.950947	Non-Hit
mitotracker	scramble	PSMC3	-0.124666	-0.359919	0.110587	0.298032	0.691435	Non-Hit
mitotracker	scramble	TMEM30A	0.0510883	-0.184165	0.286341	0.669572	0.950947	Non-Hit
mitotracker	scramble	ARHGEF2	0.0386891	-0.196564	0.273942	0.746556	0.950947	Non-Hit
mitotracker	scramble	DDX1	-0.0497689	-0.285022	0.185484	0.677617	0.950947	Non-Hit
mitotracker	scramble	DHX58	0.0417547	-0.193498	0.277008	0.727248	0.950947	Non-Hit
mitotracker	scramble	IFIH1	-0.0430196	-0.278273	0.192234	0.719332	0.950947	Non-Hit
mitotracker	scramble	TBK1	0.0200535	-0.2152	0.255307	0.866958	0.950947	Non-Hit
mitotracker	scramble	TICAM1	0.037218	-0.198035	0.272471	0.755879	0.950947	Non-Hit
mitotracker	scramble	TLR4	0.0197476	-0.215505	0.255001	0.868969	0.950947	Non-Hit
mitotracker	scramble	TRAF3	-0.0441953	-0.279448	0.191058	0.712	0.950947	Non-Hit
mitotracker	psen2_kd	ADH5	-0.0663093	-0.301562	0.168944	0.579697	0.950947	Non-Hit
mitotracker	psen2_kd	CAPN1	-0.179453	-0.414706	0.0558003	0.134453	0.458722	Non-Hit
mitotracker	psen2_kd	GABPA	-0.26479	-0.500043	-0.0295366	0.0274926	0.181407	Non-Hit
mitotracker	psen2_kd	KAT5	-0.130408	-0.365661	0.104846	0.27637	0.691435	Non-Hit
mitotracker	psen2_kd	KIF1B	-0.187297	-0.42255	0.0479558	0.118293	0.428812	Non-Hit
mitotracker	psen2_kd	SQSTM1	-0.0778686	-0.313122	0.157385	0.515487	0.950947	Non-Hit
mitotracker	psen2_kd	STAT3	-0.199626	-0.434879	0.035627	0.0960311	0.37132	Non-Hit
mitotracker	psen2_kd	YY1	-0.169339	-0.404592	0.0659137	0.157755	0.481568	Non-Hit
mitotracker	psen2_kd	DLAT	-0.206633	-0.441886	0.0286201	0.0849631	0.37132	Non-Hit
mitotracker	psen2_kd	DLD	-0.458721	-0.693974	-0.223468	0.000148702	0.0028749	Negative Hit
mitotracker	psen2_kd	PDHA1	-0.392117	-0.62737	-0.156864	0.00114885	0.0166584	Negative Hit
mitotracker	psen2_kd	PDHB	-0.548272	-0.783525	-0.313018	6.34929e-06	0.000368259	Negative Hit
mitotracker	psen2_kd	PDHX	-0.523478	-0.758731	-0.288225	1.59125e-05	0.000461463	Negative Hit
mitotracker	psen2_kd	PKM	-0.370983	-0.606236	-0.13573	0.00208087	0.0241381	Negative Hit
mitotracker	psen2_kd	ANO6	-0.0321271	-0.26738	0.203126	0.78841	0.950947	Non-Hit
mitotracker	psen2_kd	AP2A2	-0.263671	-0.498924	-0.0284176	0.0281493	0.181407	Non-Hit
mitotracker	psen2_kd	IQGAP1	-0.0519301	-0.287183	0.183323	0.664459	0.950947	Non-Hit
mitotracker	psen2_kd	ITGAV	-0.0391631	-0.274416	0.19609	0.74356	0.950947	Non-Hit
mitotracker	psen2_kd	ITGB2	-0.100375	-0.335628	0.134878	0.401965	0.863481	Non-Hit
mitotracker	psen2_kd	PSMC3	-0.266127	-0.50138	-0.0308741	0.0267251	0.181407	Non-Hit
mitotracker	psen2_kd	TMEM30A	-0.159863	-0.395116	0.0753903	0.182266	0.528571	Non-Hit
mitotracker	psen2_kd	ARHGEF2	-0.00853184	-0.243785	0.226721	0.943179	0.976864	Non-Hit
mitotracker	psen2_kd	DDX1	-0.200048	-0.435301	0.0352056	0.0953342	0.37132	Non-Hit
mitotracker	psen2_kd	DHX58	-0.1706	-0.405853	0.0646533	0.154694	0.481568	Non-Hit
mitotracker	psen2_kd	IFIH1	-0.217986	-0.453239	0.0172673	0.0692477	0.334697	Non-Hit
mitotracker	psen2_kd	TBK1	-0.224703	-0.459956	0.0105504	0.0611361	0.322354	Non-Hit
mitotracker	psen2_kd	TICAM1	-0.245943	-0.481196	-0.0106896	0.0405103	0.23496	Non-Hit
mitotracker	psen2_kd	TLR4	-0.0910903	-0.326343	0.144163	0.446863	0.899199	Non-Hit
mitotracker	psen2_kd	TRAF3	-0.294164	-0.529418	-0.0589113	0.0144032	0.139231	Non-Hit
alamar_blue	scramble	ADH5	-0.00385967	-0.369081	0.361362	0.983339	0.983339	Non-Hit
alamar_blue	scramble	CAPN1	0.0151049	-0.350117	0.380327	0.934865	0.951266	Non-Hit
alamar_blue	scramble	GABPA	-0.088132	-0.453354	0.27709	0.633633	0.929305	Non-Hit
alamar_blue	scramble	KAT5	-0.0465572	-0.411779	0.318665	0.801142	0.930777	Non-Hit
alamar_blue	scramble	KIF1B	-0.0366478	-0.40187	0.328574	0.842833	0.935607	Non-Hit
alamar_blue	scramble	SQSTM1	-0.131429	-0.496651	0.233792	0.477485	0.865442	Non-Hit
alamar_blue	scramble	STAT3	-0.2776	-0.642822	0.0876218	0.134951	0.46042	Non-Hit
alamar_blue	scramble	YY1	-0.161293	-0.526515	0.203929	0.383597	0.806499	Non-Hit
alamar_blue	scramble	DLAT	-0.156154	-0.521376	0.209068	0.398885	0.806499	Non-Hit
alamar_blue	scramble	DLD	-0.0709384	-0.43616	0.294283	0.7012	0.930777	Non-Hit
alamar_blue	scramble	PDHA1	-0.261333	-0.626554	0.103889	0.159126	0.512738	Non-Hit
alamar_blue	scramble	PDHB	-0.255584	-0.620806	0.109637	0.168419	0.514123	Non-Hit
alamar_blue	scramble	PDHX	-0.154709	-0.519931	0.210513	0.403249	0.806499	Non-Hit
alamar_blue	scramble	PKM	-0.0564389	-0.421661	0.308783	0.76013	0.930777	Non-Hit
alamar_blue	scramble	ANO6	-0.0502394	-0.415461	0.314982	0.785788	0.930777	Non-Hit
alamar_blue	scramble	AP2A2	-0.460737	-0.825959	-0.0955155	0.0138607	0.133987	Non-Hit
alamar_blue	scramble	IQGAP1	0.0462578	-0.318964	0.41148	0.802394	0.930777	Non-Hit
alamar_blue	scramble	ITGAV	-0.0256774	-0.390899	0.339544	0.889509	0.935607	Non-Hit
alamar_blue	scramble	ITGB2	-0.111372	-0.476593	0.25385	0.54709	0.906606	Non-Hit
alamar_blue	scramble	PSMC3	-0.533527	-0.898749	-0.168305	0.00454757	0.0659398	Non-Hit
alamar_blue	scramble	TMEM30A	-0.224581	-0.589803	0.14064	0.225766	0.623543	Non-Hit
alamar_blue	scramble	ARHGEF2	-0.371779	-0.737001	-0.006557	0.04609	0.296055	Non-Hit
alamar_blue	scramble	DDX1	-0.0254901	-0.390712	0.339732	0.89031	0.935607	Non-Hit
alamar_blue	scramble	DHX58	-0.0847347	-0.449956	0.280487	0.646763	0.929305	Non-Hit
alamar_blue	scramble	IFIH1	-0.099213	-0.464435	0.266009	0.591629	0.927419	Non-Hit
alamar_blue	scramble	TBK1	-0.0844143	-0.449636	0.280808	0.648007	0.929305	Non-Hit
alamar_blue	scramble	TICAM1	-0.142564	-0.507786	0.222658	0.441069	0.825226	Non-Hit
alamar_blue	scramble	TLR4	-0.0278852	-0.393107	0.337337	0.880079	0.935607	Non-Hit
alamar_blue	scramble	TRAF3	-0.0247146	-0.389936	0.340507	0.893627	0.935607	Non-Hit
alamar_blue	psen2_kd	ADH5	-0.0661113	-0.431333	0.299111	0.720638	0.930777	Non-Hit
alamar_blue	psen2_kd	CAPN1	-0.113023	-0.478244	0.252199	0.541174	0.906606	Non-Hit
alamar_blue	psen2_kd	GABPA	-0.142907	-0.508129	0.222315	0.439974	0.825226	Non-Hit
alamar_blue	psen2_kd	KAT5	-0.0622701	-0.427492	0.302952	0.736238	0.930777	Non-Hit
alamar_blue	psen2_kd	KIF1B	-0.189032	-0.554254	0.17619	0.307482	0.743082	Non-Hit
alamar_blue	psen2_kd	SQSTM1	-0.412221	-0.777443	-0.0469992	0.0272922	0.226135	Non-Hit
alamar_blue	psen2_kd	STAT3	-0.475068	-0.84029	-0.109846	0.0112329	0.130301	Non-Hit
alamar_blue	psen2_kd	YY1	-0.333531	-0.698753	0.0316904	0.0730841	0.352367	Non-Hit
alamar_blue	psen2_kd	DLAT	-0.291552	-0.656774	0.0736699	0.116595	0.422656	Non-Hit
alamar_blue	psen2_kd	DLD	-0.363545	-0.728767	0.00167684	0.051044	0.296055	Non-Hit
alamar_blue	psen2_kd	PDHA1	-0.33703	-0.702252	0.0281915	0.0701643	0.352367	Non-Hit
alamar_blue	psen2_kd	PDHB	-0.314155	-0.679376	0.0510672	0.0911293	0.352367	Non-Hit
alamar_blue	psen2_kd	PDHX	-0.202219	-0.567441	0.163003	0.275113	0.714752	Non-Hit
alamar_blue	psen2_kd	PKM	-0.0796898	-0.444912	0.285532	0.666467	0.929305	Non-Hit
alamar_blue	psen2_kd	ANO6	-0.325552	-0.690774	0.0396695	0.0801205	0.352367	Non-Hit
alamar_blue	psen2_kd	AP2A2	-1.10292	-1.46814	-0.737697	2.44056e-08	1.41553e-06	Negative Hit
alamar_blue	psen2_kd	IQGAP1	0.0617756	-0.303446	0.426997	0.738255	0.930777	Non-Hit
alamar_blue	psen2_kd	ITGAV	-0.0780444	-0.443266	0.287177	0.672945	0.929305	Non-Hit
alamar_blue	psen2_kd	ITGB2	-0.198731	-0.563953	0.166491	0.283436	0.714752	Non-Hit
alamar_blue	psen2_kd	PSMC3	-0.630896	-0.996117	-0.265674	0.000858422	0.0248942	Negative Hit
alamar_blue	psen2_kd	TMEM30A	-0.315729	-0.680951	0.0494927	0.0895389	0.352367	Non-Hit
alamar_blue	psen2_kd	ARHGEF2	-0.582611	-0.947832	-0.217389	0.00201116	0.0388824	Negative Hit
alamar_blue	psen2_kd	DDX1	-0.176029	-0.541251	0.189193	0.341808	0.792994	Non-Hit
alamar_blue	psen2_kd	DHX58	-0.0224448	-0.387667	0.342777	0.903345	0.935607	Non-Hit
alamar_blue	psen2_kd	IFIH1	-0.167576	-0.532798	0.197646	0.365406	0.806499	Non-Hit
alamar_blue	psen2_kd	TBK1	-0.0997427	-0.464965	0.265479	0.589654	0.927419	Non-Hit
alamar_blue	psen2_kd	TICAM1	-0.373229	-0.738451	-0.00800691	0.0452615	0.296055	Non-Hit
alamar_blue	psen2_kd	TLR4	-0.119554	-0.484776	0.245667	0.518091	0.906606	Non-Hit
alamar_blue	psen2_kd	TRAF3	-0.243466	-0.608688	0.121756	0.189357	0.549135	Non-Hit
phagocytosis	scramble	ADH5	0.620992	-0.185047	1.42703	0.129773	0.442755	Non-Hit
phagocytosis	scramble	CAPN1	0.418229	-0.38781	1.22427	0.306286	0.68046	Non-Hit
phagocytosis	scramble	GABPA	0.153583	-0.652455	0.959622	0.706611	0.890945	Non-Hit
phagocytosis	scramble	KAT5	0.690403	-0.115635	1.49644	0.0924885	0.442755	Non-Hit
phagocytosis	scramble	KIF1B	0.283294	-0.522745	1.08933	0.4878	0.785901	Non-Hit
phagocytosis	scramble	SQSTM1	0.659562	-0.146476	1.4656	0.107814	0.442755	Non-Hit
phagocytosis	scramble	STAT3	0.119758	-0.68628	0.925797	0.769105	0.912254	Non-Hit
phagocytosis	scramble	YY1	0.657749	-0.14829	1.46379	0.108775	0.442755	Non-Hit
phagocytosis	scramble	DLAT	0.202447	-0.603591	1.00849	0.619852	0.883565	Non-Hit
phagocytosis	scramble	DLD	0.286893	-0.519146	1.09293	0.482301	0.785901	Non-Hit
phagocytosis	scramble	PDHA1	0.199606	-0.606433	1.00564	0.624768	0.883565	Non-Hit
phagocytosis	scramble	PDHB	0.325823	-0.480215	1.13186	0.425041	0.725069	Non-Hit
phagocytosis	scramble	PDHX	0.519184	-0.286854	1.32522	0.204627	0.593419	Non-Hit
phagocytosis	scramble	PKM	-0.174577	-0.980616	0.631461	0.668778	0.883565	Non-Hit
phagocytosis	scramble	ANO6	-0.266051	-1.07209	0.539987	0.51462	0.806701	Non-Hit
phagocytosis	scramble	AP2A2	-0.402089	-1.20813	0.403949	0.325247	0.68046	Non-Hit
phagocytosis	scramble	IQGAP1	0.0313945	-0.774644	0.837433	0.938651	0.972174	Non-Hit
phagocytosis	scramble	ITGAV	1.26918	0.46314	2.07522	0.00228709	0.0442171	Positive Hit
phagocytosis	scramble	ITGB2	-0.0891373	-0.895176	0.716901	0.827035	0.95936	Non-Hit
phagocytosis	scramble	PSMC3	0.0585377	-0.747501	0.864576	0.885892	0.972174	Non-Hit
phagocytosis	scramble	TMEM30A	0.20975	-0.596288	1.01579	0.607298	0.883565	Non-Hit
phagocytosis	scramble	ARHGEF2	0.435364	-0.370675	1.2414	0.286982	0.68046	Non-Hit
phagocytosis	scramble	DDX1	0.0345445	-0.771494	0.840583	0.932509	0.972174	Non-Hit
phagocytosis	scramble	DHX58	0.180762	-0.625277	0.9868	0.657788	0.883565	Non-Hit
phagocytosis	scramble	IFIH1	0.752686	-0.0533524	1.55872	0.0669322	0.442755	Non-Hit
phagocytosis	scramble	TBK1	0.230753	-0.575285	1.03679	0.57185	0.872823	Non-Hit
phagocytosis	scramble	TICAM1	1.03745	0.231415	1.84349	0.0120922	0.116891	Non-Hit
phagocytosis	scramble	TLR4	0.66821	-0.137828	1.47425	0.103324	0.442755	Non-Hit
phagocytosis	scramble	TRAF3	-0.559078	-1.36512	0.246961	0.172189	0.525628	Non-Hit
phagocytosis	psen2_kd	ADH5	0.356855	-0.449183	1.16289	0.38242	0.693136	Non-Hit
phagocytosis	psen2_kd	CAPN1	-0.333368	-1.13941	0.472671	0.414428	0.725069	Non-Hit
phagocytosis	psen2_kd	GABPA	-0.395516	-1.20155	0.410523	0.333187	0.68046	Non-Hit
phagocytosis	psen2_kd	KAT5	0.371164	-0.434875	1.1772	0.363694	0.68046	Non-Hit
phagocytosis	psen2_kd	KIF1B	0.0356127	-0.770426	0.841651	0.930428	0.972174	Non-Hit
phagocytosis	psen2_kd	SQSTM1	-0.0118036	-0.817842	0.794235	0.976914	0.985583	Non-Hit
phagocytosis	psen2_kd	STAT3	-0.400519	-1.20656	0.40552	0.327132	0.68046	Non-Hit
phagocytosis	psen2_kd	YY1	-0.378926	-1.18496	0.427112	0.353783	0.68046	Non-Hit
phagocytosis	psen2_kd	DLAT	-0.6327	-1.43874	0.173338	0.122763	0.442755	Non-Hit
phagocytosis	psen2_kd	DLD	-0.470839	-1.27688	0.335199	0.249709	0.68046	Non-Hit
phagocytosis	psen2_kd	PDHA1	-0.574137	-1.38018	0.231902	0.161012	0.518817	Non-Hit
phagocytosis	psen2_kd	PDHB	-0.913344	-1.71938	-0.107305	0.026704	0.221262	Non-Hit
phagocytosis	psen2_kd	PDHX	0.0358881	-0.77015	0.841927	0.929891	0.972174	Non-Hit
phagocytosis	psen2_kd	PKM	-0.138656	-0.944695	0.667382	0.733973	0.905754	Non-Hit
phagocytosis	psen2_kd	ANO6	-0.738685	-1.54472	0.067354	0.0720952	0.442755	Non-Hit
phagocytosis	psen2_kd	AP2A2	-1.82844	-2.63448	-1.0224	1.65477e-05	0.000479884	Negative Hit
phagocytosis	psen2_kd	IQGAP1	-0.00737055	-0.813409	0.798668	0.985583	0.985583	Non-Hit
phagocytosis	psen2_kd	ITGAV	0.682241	-0.123797	1.48828	0.0963608	0.442755	Non-Hit
phagocytosis	psen2_kd	ITGB2	-1.17685	-1.98289	-0.370816	0.00456853	0.052995	Non-Hit
phagocytosis	psen2_kd	PSMC3	-1.96945	-2.77549	-1.16342	3.99375e-06	0.000231638	Negative Hit
phagocytosis	psen2_kd	TMEM30A	-0.37822	-1.18426	0.427818	0.354677	0.68046	Non-Hit
phagocytosis	psen2_kd	ARHGEF2	-0.384046	-1.19008	0.421992	0.347341	0.68046	Non-Hit
phagocytosis	psen2_kd	DDX1	-0.173729	-0.979768	0.63231	0.67029	0.883565	Non-Hit
phagocytosis	psen2_kd	DHX58	-0.446104	-1.25214	0.359935	0.275317	0.68046	Non-Hit
phagocytosis	psen2_kd	IFIH1	0.118908	-0.68713	0.924947	0.770697	0.912254	Non-Hit
phagocytosis	psen2_kd	TBK1	-0.640899	-1.44694	0.16514	0.118036	0.442755	Non-Hit
phagocytosis	psen2_kd	TICAM1	0.157498	-0.648541	0.963536	0.699497	0.890945	Non-Hit
phagocytosis	psen2_kd	TLR4	0.0599796	-0.746059	0.866018	0.883101	0.972174	Non-Hit
phagocytosis	psen2_kd	TRAF3	-1.19732	-2.00336	-0.391286	0.00393135	0.052995	Non-Hit
nfkb_none	scramble	ADH5	-0.0867917	-0.428247	0.254664	0.615658	0.759748	Non-Hit
nfkb_none	scramble	CAPN1	0.064098	-0.277358	0.405554	0.710756	0.798966	Non-Hit
nfkb_none	scramble	GABPA	-0.424623	-0.766079	-0.0831673	0.0152374	0.0631263	Non-Hit
nfkb_none	scramble	KAT5	-0.130974	-0.47243	0.210481	0.449017	0.624777	Non-Hit
nfkb_none	scramble	KIF1B	-0.224551	-0.566007	0.116905	0.195355	0.419652	Non-Hit
nfkb_none	scramble	SQSTM1	-0.153084	-0.49454	0.188371	0.376448	0.623828	Non-Hit
nfkb_none	scramble	STAT3	-0.21317	-0.554625	0.128286	0.21881	0.437621	Non-Hit
nfkb_none	scramble	YY1	-0.734941	-1.0764	-0.393485	4.09505e-05	0.000475026	Negative Hit
nfkb_none	scramble	DLAT	-0.460101	-0.801557	-0.118646	0.00869463	0.042024	Negative Hit
nfkb_none	scramble	DLD	-0.185448	-0.526904	0.156007	0.284342	0.531994	Non-Hit
nfkb_none	scramble	PDHA1	-0.676218	-1.01767	-0.334762	0.000148075	0.00122691	Negative Hit
nfkb_none	scramble	PDHB	-0.817541	-1.159	-0.476086	5.99015e-06	0.000173714	Negative Hit
nfkb_none	scramble	PDHX	-0.69632	-1.03778	-0.354865	9.6127e-05	0.000929228	Negative Hit
nfkb_none	scramble	PKM	-0.614065	-0.955521	-0.27261	0.000533204	0.00386573	Negative Hit
nfkb_none	scramble	ANO6	0.126329	-0.215127	0.467784	0.465228	0.624777	Non-Hit
nfkb_none	scramble	AP2A2	0.123862	-0.217594	0.465318	0.473969	0.624777	Non-Hit
nfkb_none	scramble	IQGAP1	0.185461	-0.155995	0.526916	0.284309	0.531994	Non-Hit
nfkb_none	scramble	ITGAV	-0.326593	-0.668048	0.0148631	0.0606634	0.185183	Non-Hit
nfkb_none	scramble	ITGB2	-0.292738	-0.634194	0.0487177	0.0921938	0.232489	Non-Hit
nfkb_none	scramble	PSMC3	0.130206	-0.211249	0.471662	0.451675	0.624777	Non-Hit
nfkb_none	scramble	TMEM30A	-0.134395	-0.475851	0.207061	0.43729	0.624777	Non-Hit
nfkb_none	scramble	ARHGEF2	-0.0380211	-0.379477	0.303435	0.82586	0.891662	Non-Hit
nfkb_none	scramble	DDX1	-0.115586	-0.457042	0.22587	0.50395	0.635416	Non-Hit
nfkb_none	scramble	DHX58	-0.126647	-0.468102	0.214809	0.464109	0.624777	Non-Hit
nfkb_none	scramble	IFIH1	0.0146763	-0.326779	0.356132	0.932314	0.948671	Non-Hit
nfkb_none	scramble	TBK1	0.125856	-0.2156	0.467312	0.466896	0.624777	Non-Hit
nfkb_none	scramble	TICAM1	0.0290029	-0.312453	0.370459	0.866712	0.9073	Non-Hit
nfkb_none	scramble	TLR4	-0.170438	-0.511894	0.171018	0.324952	0.586264	Non-Hit
nfkb_none	scramble	TRAF3	0.24478	-0.0966755	0.586236	0.15836	0.367395	Non-Hit
nfkb_LPS	scramble	ADH5	0.294194	-0.0790199	0.667409	0.121203	0.189995	Non-Hit
nfkb_LPS	scramble	CAPN1	-0.194901	-0.568116	0.178313	0.303184	0.39077	Non-Hit
nfkb_LPS	scramble	GABPA	-0.119729	-0.492944	0.253485	0.526475	0.565473	Non-Hit
nfkb_LPS	scramble	KAT5	0.169391	-0.203824	0.542605	0.370597	0.447805	Non-Hit
nfkb_LPS	scramble	KIF1B	0.213062	-0.160152	0.586277	0.260555	0.343459	Non-Hit
nfkb_LPS	scramble	SQSTM1	0.238721	-0.134493	0.611936	0.207774	0.301272	Non-Hit
nfkb_LPS	scramble	STAT3	0.132401	-0.240813	0.505615	0.483739	0.539555	Non-Hit
nfkb_LPS	scramble	YY1	-0.349747	-0.722961	0.0234677	0.0659839	0.115972	Non-Hit
nfkb_LPS	scramble	DLAT	0.0534529	-0.319762	0.426667	0.777198	0.790833	Non-Hit
nfkb_LPS	scramble	DLD	0.182996	-0.190218	0.556211	0.333546	0.420558	Non-Hit
nfkb_LPS	scramble	PDHA1	-0.224626	-0.59784	0.148589	0.235707	0.31793	Non-Hit
nfkb_LPS	scramble	PDHB	-0.136692	-0.509906	0.236522	0.469712	0.534183	Non-Hit
nfkb_LPS	scramble	PDHX	-0.566626	-0.93984	-0.193412	0.00322954	0.0156095	Negative Hit
nfkb_LPS	scramble	PKM	-1.23205	-1.60527	-0.85884	1.67354e-09	9.70655e-08	Negative Hit
nfkb_LPS	scramble	ANO6	0.28687	-0.0863445	0.660084	0.130652	0.199416	Non-Hit
nfkb_LPS	scramble	AP2A2	0.178699	-0.194516	0.551913	0.344979	0.425719	Non-Hit
nfkb_LPS	scramble	IQGAP1	0.530424	0.15721	0.903638	0.00572712	0.0207608	Positive Hit
nfkb_LPS	scramble	ITGAV	0.450349	0.0771346	0.823563	0.0184532	0.0411649	Positive Hit
nfkb_LPS	scramble	ITGB2	0.498227	0.125012	0.871441	0.00931792	0.027022	Positive Hit
nfkb_LPS	scramble	PSMC3	0.418031	0.0448169	0.791246	0.0284643	0.0550309	Non-Hit
nfkb_LPS	scramble	TMEM30A	0.469807	0.0965925	0.843021	0.0140614	0.0339817	Positive Hit
nfkb_LPS	scramble	ARHGEF2	0.4239	0.0506857	0.797115	0.0263541	0.0527083	Non-Hit
nfkb_LPS	scramble	DDX1	0.622188	0.248973	0.995402	0.00127343	0.00820654	Positive Hit
nfkb_LPS	scramble	DHX58	0.534029	0.160814	0.907243	0.00541612	0.0207608	Positive Hit
nfkb_LPS	scramble	IFIH1	0.579389	0.206175	0.952604	0.00262218	0.0138261	Positive Hit
nfkb_LPS	scramble	TBK1	0.764064	0.390849	1.13728	9.05998e-05	0.0013137	Positive Hit
nfkb_LPS	scramble	TICAM1	0.356889	-0.0163258	0.730103	0.0607205	0.110056	Non-Hit
nfkb_LPS	scramble	TLR4	-0.344517	-0.717731	0.0286974	0.0700751	0.11657	Non-Hit
nfkb_LPS	scramble	TRAF3	-0.438632	-0.811846	-0.0654175	0.0216496	0.0465066	Negative Hit
nfkb_none	psen2_kd	ADH5	-0.0678918	-0.409347	0.273564	0.694485	0.798966	Non-Hit
nfkb_none	psen2_kd	CAPN1	-0.583617	-0.925072	-0.242161	0.000968064	0.00561477	Negative Hit
nfkb_none	psen2_kd	GABPA	-0.741973	-1.08343	-0.400517	3.49456e-05	0.000475026	Negative Hit
nfkb_none	psen2_kd	KAT5	-0.448849	-0.790304	-0.107393	0.010424	0.0465069	Negative Hit
nfkb_none	psen2_kd	KIF1B	-0.288836	-0.630291	0.0526199	0.0965621	0.233358	Non-Hit
nfkb_none	psen2_kd	SQSTM1	-0.216085	-0.55754	0.125371	0.212617	0.437621	Non-Hit
nfkb_none	psen2_kd	STAT3	-0.300438	-0.641894	0.0410173	0.0840452	0.232125	Non-Hit
nfkb_none	psen2_kd	YY1	-0.370037	-0.711493	-0.0285813	0.0339186	0.118425	Non-Hit
nfkb_none	psen2_kd	DLAT	-0.36838	-0.709835	-0.0269239	0.0347109	0.118425	Non-Hit
nfkb_none	psen2_kd	DLD	-0.308196	-0.649652	0.0332594	0.0764425	0.221683	Non-Hit
nfkb_none	psen2_kd	PDHA1	-0.588519	-0.929974	-0.247063	0.000880694	0.00561477	Negative Hit
nfkb_none	psen2_kd	PDHB	-0.473744	-0.8152	-0.132289	0.00694845	0.0366373	Negative Hit
nfkb_none	psen2_kd	PDHX	-0.370592	-0.712047	-0.029136	0.033657	0.118425	Non-Hit
nfkb_none	psen2_kd	PKM	-0.00295912	-0.344415	0.338497	0.986337	0.986337	Non-Hit
nfkb_none	psen2_kd	ANO6	0.165007	-0.176448	0.506463	0.340544	0.586264	Non-Hit
nfkb_none	psen2_kd	AP2A2	0.0807319	-0.260724	0.422188	0.640502	0.77394	Non-Hit
nfkb_none	psen2_kd	IQGAP1	0.0269615	-0.314494	0.368417	0.876014	0.9073	Non-Hit
nfkb_none	psen2_kd	ITGAV	0.0370656	-0.30439	0.378521	0.830168	0.891662	Non-Hit
nfkb_none	psen2_kd	ITGB2	-0.293283	-0.634738	0.0481731	0.091597	0.232489	Non-Hit
nfkb_none	psen2_kd	PSMC3	0.88406	0.542604	1.22552	1.16533e-06	6.75889e-05	Positive Hit
nfkb_none	psen2_kd	TMEM30A	-0.14937	-0.490825	0.192086	0.388101	0.624777	Non-Hit
nfkb_none	psen2_kd	ARHGEF2	-0.11667	-0.458126	0.224786	0.499966	0.635416	Non-Hit
nfkb_none	psen2_kd	DDX1	-0.0766765	-0.418132	0.264779	0.657362	0.778102	Non-Hit
nfkb_none	psen2_kd	DHX58	-0.163937	-0.505393	0.177518	0.343672	0.586264	Non-Hit
nfkb_none	psen2_kd	IFIH1	-0.231742	-0.573198	0.109714	0.181531	0.404954	Non-Hit
nfkb_none	psen2_kd	TBK1	0.786959	0.445504	1.12842	1.23877e-05	0.000239495	Positive Hit
nfkb_none	psen2_kd	TICAM1	-0.0628093	-0.404265	0.278646	0.716314	0.798966	Non-Hit
nfkb_none	psen2_kd	TLR4	-0.136093	-0.477548	0.205363	0.431538	0.624777	Non-Hit
nfkb_none	psen2_kd	TRAF3	0.336954	-0.00450209	0.678409	0.0530478	0.170932	Non-Hit
nfkb_LPS	psen2_kd	ADH5	-0.257112	-0.630327	0.116102	0.175089	0.260389	Non-Hit
nfkb_LPS	psen2_kd	CAPN1	-0.842106	-1.21532	-0.468891	1.82079e-05	0.000352019	Negative Hit
nfkb_LPS	psen2_kd	GABPA	-0.694347	-1.06756	-0.321132	0.000347741	0.00403379	Negative Hit
nfkb_LPS	psen2_kd	KAT5	-0.148103	-0.521317	0.225111	0.43354	0.502907	Non-Hit
nfkb_LPS	psen2_kd	KIF1B	-0.157956	-0.531171	0.215258	0.40366	0.477802	Non-Hit
nfkb_LPS	psen2_kd	SQSTM1	-0.108713	-0.481927	0.264502	0.565154	0.595981	Non-Hit
nfkb_LPS	psen2_kd	STAT3	-0.651526	-1.02474	-0.278311	0.000760252	0.00629923	Negative Hit
nfkb_LPS	psen2_kd	YY1	-0.512366	-0.885581	-0.139152	0.0075448	0.0257411	Negative Hit
nfkb_LPS	psen2_kd	DLAT	-0.127603	-0.500817	0.245612	0.499694	0.546835	Non-Hit
nfkb_LPS	psen2_kd	DLD	-0.391819	-0.765034	-0.0186048	0.0397851	0.0744367	Non-Hit
nfkb_LPS	psen2_kd	PDHA1	-0.499044	-0.872259	-0.12583	0.00920595	0.027022	Negative Hit
nfkb_LPS	psen2_kd	PDHB	-0.341713	-0.714928	0.0315011	0.0723539	0.11657	Non-Hit
nfkb_LPS	psen2_kd	PDHX	-0.62559	-0.998804	-0.252375	0.00120052	0.00820654	Negative Hit
nfkb_LPS	psen2_kd	PKM	-0.474084	-0.847299	-0.10087	0.0132315	0.0333663	Negative Hit
nfkb_LPS	psen2_kd	ANO6	-0.427404	-0.800618	-0.0541895	0.0251607	0.0521186	Non-Hit
nfkb_LPS	psen2_kd	AP2A2	-1.06521	-1.43842	-0.691995	1.1205e-07	3.24946e-06	Negative Hit
nfkb_LPS	psen2_kd	IQGAP1	-0.505734	-0.878949	-0.13252	0.00833435	0.0268551	Negative Hit
nfkb_LPS	psen2_kd	ITGAV	-0.234362	-0.607576	0.138853	0.216141	0.30576	Non-Hit
nfkb_LPS	psen2_kd	ITGB2	-0.483679	-0.856893	-0.110464	0.0115274	0.0303903	Negative Hit
nfkb_LPS	psen2_kd	PSMC3	0.230836	-0.142378	0.604051	0.223084	0.308069	Non-Hit
nfkb_LPS	psen2_kd	TMEM30A	-0.489159	-0.862374	-0.115945	0.010645	0.0294004	Negative Hit
nfkb_LPS	psen2_kd	ARHGEF2	-0.0334739	-0.406688	0.339741	0.859332	0.859332	Non-Hit
nfkb_LPS	psen2_kd	DDX1	-0.342602	-0.715816	0.0306125	0.0716251	0.11657	Non-Hit
nfkb_LPS	psen2_kd	DHX58	-0.458585	-0.8318	-0.0853709	0.016464	0.0381965	Negative Hit
nfkb_LPS	psen2_kd	IFIH1	-0.611225	-0.984439	-0.238011	0.00153752	0.00891762	Negative Hit
nfkb_LPS	psen2_kd	TBK1	-0.100876	-0.47409	0.272339	0.593488	0.614684	Non-Hit
nfkb_LPS	psen2_kd	TICAM1	-0.53717	-0.910385	-0.163956	0.00515774	0.0207608	Negative Hit
nfkb_LPS	psen2_kd	TLR4	-0.537062	-0.910276	-0.163848	0.00516644	0.0207608	Negative Hit
nfkb_LPS	psen2_kd	TRAF3	-0.668249	-1.04146	-0.295034	0.000562429	0.00543681	Negative Hit

## Sheet: Table S4
Table S4. Proteomic differential abundance results
Target	BV2 line	Protein	LogFC	p.adjust	n.peptide
Pkm	psen2_kd	Pkm	-1.74898	2.4117e-14	7
Pdhb	psen2_kd	Pdhb	-1.84921	3.94513e-11	6
Ap2a2	psen2_kd	Top2a;Top2b	1.188	8.14062e-10	5
Ap2a2	psen2_kd	Washc4	-0.372404	3.17252e-09	14
Psmc3	psen2_kd	Cdc73	0.322023	3.17605e-09	11
Yy1	psen2_kd	Nelfb	-0.35861	3.18764e-09	10
Pdhb	psen2_kd	NA.1	-0.327223	3.18934e-09	NA
Ap2a2	psen2_kd	Pnpla2	-0.626067	3.20797e-09	7
Yy1	psen2_kd	Btk	-0.258069	3.2315e-09	12
Ap2a2	scramble	Emg1	0.424766	3.26859e-09	7
Yy1	scramble	Ncf1	-0.749589	3.27368e-09	7
Pdhb	psen2_kd	Baz1b	0.383881	3.29186e-09	25
siRNA control	psen2_kd	Unc119	-0.799422	3.2927e-09	5
Psmc3	psen2_kd	Eno1	-0.373412	3.30013e-09	14
Ap2a2	psen2_kd	Grhpr	-0.612597	3.31883e-09	11
Ap2a2	scramble	Mthfd1	-0.171164	3.3219e-09	26
Pdha1	scramble	Baz1b	0.376879	3.32573e-09	25
siRNA control	psen2_kd	gag.4	-0.553789	3.42407e-09	NA
Pdhb	scramble	Agps	-0.344896	3.42639e-09	16
Pdha1	scramble	Mvp	-0.22515	3.42663e-09	29
Arhgef2	psen2_kd	Plin3	-0.375522	3.43392e-09	12
siRNA control	psen2_kd	Gatd3a	0.458464	3.43625e-09	8
Ap2a2	psen2_kd	Akr1c13	-0.37145	3.47757e-09	13
siRNA control	psen2_kd	Daglb	0.534135	3.48762e-09	10
siRNA control	psen2_kd	Pfdn4	-0.329801	3.49561e-09	2
Ap2a2	psen2_kd	Wdhd1	0.772662	3.51822e-09	NA
Yy1	psen2_kd	Kif5b	-0.234146	3.54199e-09	21
Dlat	scramble	Cd74	-0.713833	3.57398e-09	2
Dld	scramble	CD14	-0.606672	3.58423e-09	6
Ap2a2	psen2_kd	Sri	-0.483932	3.59545e-09	NA
Psmc3	psen2_kd	Actr3	-0.352422	3.59876e-09	13
Yy1	psen2_kd	Eml2	-0.538489	3.61221e-09	13
Ap2a2	psen2_kd	Tf	1.42932	3.62568e-09	1
Ap2a2	psen2_kd	Sugt1	-0.286224	3.63363e-09	14
Ap2a2	psen2_kd	Ola1	-0.378122	3.63823e-09	11
Ap2a2	scramble	Map4	-0.54106	3.64636e-09	NA
Ap2a2	scramble	Nek9	-0.352668	3.65868e-09	10
Pdha1	psen2_kd	Mpeg1	-0.716976	3.66323e-09	8
Yy1	psen2_kd	Spr	-0.295704	3.6642e-09	8
Ticam1	psen2_kd	Plod2	-0.837648	3.71288e-09	14
Pdha1	scramble	Top2a;Top2b	0.427119	3.85018e-09	5
Ap2a2	psen2_kd	Hnrnpu.4	0.691678	3.87597e-09	NA
Ap2a2	scramble	Cul5	-0.281761	3.94297e-09	15
Ap2a2	psen2_kd	Zpr1	-0.476181	3.99069e-09	9
Yy1	psen2_kd	Clec10a	-0.823588	4.00961e-09	6
Ap2a2	scramble	Hk3	-0.761325	4.01632e-09	25
Ap2a2	psen2_kd	Lgals3bp	1.24046	4.03061e-09	11
Yy1	scramble	Asah1	-0.619674	4.05852e-09	3
siRNA control	psen2_kd	Rrp9	-0.271829	4.07072e-09	11
Psmc3	psen2_kd	Khsrp	-0.32123	4.079e-09	12
Psmc3	psen2_kd	Setdb1	0.469932	4.11219e-09	NA
Ap2a2	psen2_kd	Hip1	-0.416129	4.13747e-09	16
Ap2a2	psen2_kd	Slc38a1	0.792489	4.16559e-09	NA
Dld	scramble	Acsf2	0.307236	4.19262e-09	14
Psmc3	psen2_kd	Abcf3	0.457075	4.23151e-09	14
siRNA control	psen2_kd	Ctse	0.629321	4.24518e-09	2
Ap2a2	psen2_kd	Dctn3	-0.470959	4.25137e-09	2
Ap2a2	psen2_kd	Metap2.1	0.489778	4.25156e-09	NA
siRNA control	psen2_kd	Cpne1	-0.325124	4.26346e-09	7
Ap2a2	scramble	Nkrf	0.577549	4.31221e-09	5
Tlr4	scramble	Il1rn	0.932596	4.32997e-09	2
Ap2a2	psen2_kd	Thop1	-0.2642	4.35682e-09	20
Ap2a2	psen2_kd	Rps13	-0.324687	4.36488e-09	8
Ap2a2	scramble	Msra	-0.421509	4.38407e-09	10
siRNA control	psen2_kd	Snx3	0.479256	4.40619e-09	4
Ap2a2	psen2_kd	Plin2	-0.854645	4.41842e-09	6
Psmc3	psen2_kd	Cst3	-0.582552	4.50122e-09	2
Ap2a2	psen2_kd	Dhrs3	-0.801518	4.52096e-09	4
Ticam1	psen2_kd	Plod1	-0.489938	4.57348e-09	17
Arhgef2	psen2_kd	Arhgef7	-0.487744	4.63834e-09	NA
siRNA control	psen2_kd	Mospd2	0.426514	4.6553e-09	NA
Ap2a2	scramble	Bin2	-0.352636	4.7415e-09	10
Psmc3	psen2_kd	Supt5h	0.352024	4.75311e-09	19
Psmc3	psen2_kd	Fv4	-0.661621	4.75692e-09	5
Ap2a2	psen2_kd	Inpp5d	-0.33675	4.78655e-09	NA
Psmc3	psen2_kd	Rpa1	0.325181	4.82034e-09	17
siRNA control	psen2_kd	Snap47	-0.509971	4.84275e-09	10
Tlr4	scramble	Tomm34	-0.286133	4.87986e-09	14
Ap2a2	psen2_kd	Cog6	-0.383034	4.89331e-09	11
siRNA control	psen2_kd	Apmap	-0.347735	4.92218e-09	8
Pdhb	psen2_kd	Dbt	0.424363	4.93699e-09	6
Ap2a2	psen2_kd	Mrps27	0.437652	5.0075e-09	9
Ap2a2	psen2_kd	Rapgef1	-0.750825	5.00755e-09	7
Ap2a2	psen2_kd	Eprs1	-0.207	5.02445e-09	45
siRNA control	psen2_kd	Nol6	-0.364121	5.04257e-09	NA
Capn1	scramble	Gpd2	-0.255671	5.11277e-09	20
Ap2a2	scramble	Rbm15	0.281457	5.17137e-09	NA
Pdha1	scramble	Ddx27	0.386178	5.27585e-09	14
siRNA control	psen2_kd	Aldh6a1	0.582643	5.29714e-09	7
Yy1	scramble	Naa15.1	0.215674	5.36552e-09	NA
Ap2a2	scramble	Ddx50	0.576923	5.36771e-09	8
Ap2a2	psen2_kd	Dock7	-0.362197	5.39768e-09	NA
Ap2a2	psen2_kd	Orc3	0.549095	5.48849e-09	NA
Arhgef2	psen2_kd	Anxa3	-0.483715	5.49003e-09	22
Yy1	psen2_kd	Asl	-0.486044	5.49474e-09	9
Pdha1	psen2_kd	Top2a	0.782529	5.49497e-09	22
Ap2a2	scramble	Nup98	0.24942	5.54283e-09	30
Pdha1	scramble	Fbl	0.36768	5.54344e-09	10
Yy1	psen2_kd	Ndufv3.1	-0.617955	5.56144e-09	NA
siRNA control	psen2_kd	Vps26a	0.295287	5.58118e-09	NA
Yy1	psen2_kd	Angel2	0.547772	5.59436e-09	NA
siRNA control	psen2_kd	Dpp9	-0.504896	5.60836e-09	10
Ap2a2	scramble	Lamp1	0.350159	5.68598e-09	3
Ap2a2	psen2_kd	Kifc1	0.595372	5.70421e-09	NA
siRNA control	psen2_kd	Eef1d.1	-0.21404	5.72206e-09	NA
Itgb2	scramble	Ctsh	1.96988	5.73744e-09	1
Ap2a2	scramble	Ncf2	-0.306933	5.74746e-09	11
Ap2a2	scramble	Psmb6	-0.22004	5.75225e-09	5
siRNA control	psen2_kd	Gclm	0.536747	5.76522e-09	5
Psmc3	scramble	Gdi2	-0.217584	5.83093e-09	13
Ap2a2	psen2_kd	Baz2a	0.932994	5.84296e-09	NA
siRNA control	psen2_kd	Ywhag	0.313141	5.84319e-09	8
Psmc3	scramble	Hadh	0.327471	5.92919e-09	4
Capn1	psen2_kd	Uap1l1	-0.200356	5.93735e-09	22
Pdhb	scramble	Plod3	-0.296075	5.98466e-09	15
Ap2a2	scramble	Mia3.1	0.286988	6.0352e-09	NA
Ap2a2	scramble	Tln1;Tln2	-0.392934	6.0365e-09	6
Iqgap1	scramble	Dkc1	0.269784	6.054e-09	17
Capn1	psen2_kd	Psmb10	0.858127	6.06018e-09	5
Ticam1	psen2_kd	Fdps.1	-0.411975	6.06738e-09	NA
Ap2a2	scramble	Nadk2	0.422578	6.0811e-09	8
Psmc3	scramble	Setdb1	0.382023	6.08735e-09	NA
Ticam1	scramble	Gpt	-0.297021	6.1831e-09	7
Ap2a2	scramble	Eif5a;Eif5a2	-0.384655	6.23195e-09	1
Dlat	scramble	Far1	-0.502514	6.23333e-09	NA
Dld	scramble	Csf1r	-0.905357	6.24759e-09	8
Pdhb	psen2_kd	Hnrnpr	0.253662	6.31458e-09	20
Ap2a2	psen2_kd	Hprt1	-0.611729	6.36224e-09	9
Ap2a2	psen2_kd	Cul4a	-0.435891	6.42643e-09	9
siRNA control	psen2_kd	Sumf1	-0.671997	6.43504e-09	3
Ap2a2	psen2_kd	Arhgap22	-0.985843	6.44011e-09	4
Psmc3	psen2_kd	L3hypdh	-0.465761	6.48006e-09	7
siRNA control	psen2_kd	NA.33	0.82001	6.50133e-09	NA
Psmc3	psen2_kd	Pld4	-0.470807	6.52195e-09	NA
Ap2a2	scramble	Utp6	0.480686	6.54118e-09	11
Ap2a2	psen2_kd	Arhgef7	-0.521214	6.67374e-09	NA
Arhgef2	psen2_kd	Dennd4c	-0.246568	6.70773e-09	NA
Itgav	scramble	Gpt	0.296448	6.7364e-09	7
Yy1	psen2_kd	Prrc1	-0.6172	6.80795e-09	6
Ap2a2	psen2_kd	Ctsl	0.782108	6.93449e-09	4
Ap2a2	scramble	Acy1	-0.309064	6.93477e-09	13
Ap2a2	psen2_kd	Pnkp.1	-0.474081	6.95362e-09	NA
Psmc3	psen2_kd	Sh3kbp1	-0.5017	6.98959e-09	NA
Yy1	scramble	Eno1	-0.334641	7.05288e-09	14
Ap2a2	scramble	Adam10	0.516595	7.12584e-09	8
Ap2a2	psen2_kd	Msra	-0.457414	7.14965e-09	10
Ap2a2	psen2_kd	Cd84.1	-0.591731	7.1786e-09	NA
Psmc3	psen2_kd	Gnl2	0.521785	7.18163e-09	9
Ap2a2	scramble	Txnrd1	-0.528924	7.26532e-09	3
Pdhb	scramble	Ssb.1	0.234258	7.28547e-09	NA
Ap2a2	scramble	Ykt6	-0.407199	7.29786e-09	7
Psmc3	psen2_kd	Fam49b	-0.386024	7.32055e-09	12
Tlr4	scramble	Mcm7	-0.34948	7.33853e-09	25
Pdha1	scramble	Dimt1	0.369005	7.35391e-09	7
Ap2a2	scramble	Hnrnpu	0.398555	7.40718e-09	20
siRNA control	psen2_kd	Ahnak2.4	-1.35899	7.47115e-09	NA
Yy1	psen2_kd	Prpsap2	-0.363003	7.55883e-09	5
Psmc3	psen2_kd	Ube2s	1.05739	7.59484e-09	3
Ap2a2	psen2_kd	Epb41l2.1	-0.463895	7.61206e-09	NA
Adh5	psen2_kd	Stambpl1	-0.418844	7.64879e-09	8
siRNA control	psen2_kd	Ftl1	-1.62135	7.7261e-09	6
Ap2a2	psen2_kd	Tsta3	-0.419629	7.83171e-09	11
siRNA control	psen2_kd	Pde12	0.311919	7.86822e-09	8
Psmc3	psen2_kd	Rpl22	-0.217527	8.00421e-09	2
Ap2a2	psen2_kd	Slc4a7	-0.884804	8.04187e-09	1
Yy1	psen2_kd	Hsd17b4	0.298388	8.19695e-09	23
Ap2a2	scramble	Ppp3ca	-0.291641	8.36437e-09	NA
Ap2a2	psen2_kd	Rnpep	-0.270687	8.37529e-09	18
Arhgef2	psen2_kd	Supt16h	0.222436	8.47996e-09	22
Ap2a2	scramble	Noc3l	0.440391	8.61554e-09	12
Pdha1	scramble	Cnpy2	0.323287	8.64356e-09	8
Ap2a2	psen2_kd	Xrn2	0.288041	8.72768e-09	NA
Ap2a2	psen2_kd	Pcx	0.368767	8.85781e-09	23
Ap2a2	scramble	Smc1a	0.194848	8.95764e-09	37
Pdhb	scramble	Copb1	-0.202504	8.99149e-09	20
Arhgef2	psen2_kd	Kif13b	-0.256207	9.02297e-09	23
siRNA control	psen2_kd	Rab27a	-0.339733	9.06804e-09	4
Pdhb	psen2_kd	Acly	-0.234309	9.0691e-09	22
Ap2a2	psen2_kd	Plxnb2	-0.392072	9.11112e-09	26
Ap2a2	psen2_kd	Dcxr	-0.76395	9.15082e-09	5
Ap2a2	psen2_kd	Smarcb1	0.463161	9.17143e-09	3
Psmc3	scramble	Pfn1.1	-0.239331	9.39455e-09	NA
siRNA control	psen2_kd	Ptgds	-2.93333	9.40816e-09	NA
siRNA control	psen2_kd	Gpkow	-0.523545	9.43158e-09	4
Pdhb	psen2_kd	Hspe1	0.308649	9.43325e-09	3
Dld	psen2_kd	Dld	-2.48219	9.50638e-09	11
Ap2a2	scramble	Vps39	-0.395361	9.56278e-09	NA
Psmc3	psen2_kd	Ewsr1	-0.452372	9.63852e-09	1
siRNA control	psen2_kd	Pigs	-0.470505	9.66779e-09	8
Tbk1	psen2_kd	Ctsb	-0.391114	9.72397e-09	15
Ticam1	scramble	Stx12	-0.434605	9.74108e-09	5
Tlr4	scramble	Mcm6	-0.33404	9.80144e-09	28
Ap2a2	psen2_kd	Lgals1	-0.824102	9.80774e-09	5
siRNA control	psen2_kd	Aco1	0.320257	9.82364e-09	21
Pdhb	psen2_kd	Vwa5a	-0.308127	9.85866e-09	15
Psmc3	psen2_kd	Psmd11	0.419291	1.00343e-08	19
Pdha1	psen2_kd	Pdhb	-0.975187	1.02349e-08	6
siRNA control	psen2_kd	Gnai1	0.478188	1.02883e-08	9
Ap2a2	psen2_kd	Pgk1;Pgk2	-0.707865	1.03484e-08	6
Ap2a2	psen2_kd	U2surp	0.320869	1.05506e-08	NA
Ap2a2	psen2_kd	Gnl3	0.375699	1.05671e-08	14
Ap2a2	psen2_kd	Ndufaf2	0.532783	1.0623e-08	5
Yy1	psen2_kd	Rsad2	1.49101	1.06296e-08	5
Pdhb	scramble	Tpr	0.19991	1.06784e-08	49
Pdha1	scramble	Nudt7	-0.679531	1.06909e-08	1
siRNA control	psen2_kd	Acaa1a	0.720507	1.07062e-08	16
Ap2a2	psen2_kd	Pdlim4	-1.11777	1.07931e-08	6
Yy1	psen2_kd	Adam17	-0.454652	1.08989e-08	6
Sqstm1	psen2_kd	Keap1	0.677022	1.09147e-08	6
Yy1	psen2_kd	Bst2	0.77546	1.09994e-08	2
Ap2a2	psen2_kd	Deptor	-0.554044	1.10213e-08	7
Psmc3	scramble	Cpsf7	-0.345065	1.11433e-08	NA
Tlr4	scramble	Mpeg1	0.686424	1.13008e-08	8
Ap2a2	scramble	Ints1	0.262579	1.13483e-08	24
Yy1	psen2_kd	Mrpl50	-0.375558	1.1493e-08	8
Yy1	psen2_kd	Mthfs	-0.81112	1.1498e-08	2
Pdhb	scramble	Abcd3.1	-0.468953	1.16214e-08	NA
siRNA control	psen2_kd	Cd68	-0.703574	1.1723e-08	NA
siRNA control	psen2_kd	mKIAA1101	0.25748	1.18045e-08	7
siRNA control	psen2_kd	Endog	-0.375613	1.18422e-08	6
Ap2a2	psen2_kd	Nploc4	-0.325532	1.18722e-08	NA
Pdha1	psen2_kd	Far1	-0.466794	1.19683e-08	NA
siRNA control	psen2_kd	Top1	-0.286231	1.19767e-08	12
Ap2a2	psen2_kd	Pebp1	-0.316536	1.2037e-08	5
siRNA control	psen2_kd	Wdr1.1	0.250191	1.23014e-08	NA
Pdha1	scramble	Xpnpep1.1	-0.289068	1.23397e-08	NA
Pdhx	scramble	Abcd1	-0.428411	1.23531e-08	16
Pdhb	scramble	Aldh9a1	-0.18446	1.23587e-08	15
Pdhb	scramble	Ahctf1	0.253391	1.24913e-08	31
siRNA control	psen2_kd	Hint2	0.908293	1.25423e-08	3
Pdhb	psen2_kd	Ncf4	-0.403429	1.25827e-08	9
Ap2a2	psen2_kd	Mvd	-0.428038	1.26159e-08	10
Yy1	scramble	Utp20	0.29497	1.26332e-08	43
siRNA control	psen2_kd	Htatsf1	0.596839	1.27313e-08	7
Yy1	psen2_kd	Grhpr	-0.551617	1.27601e-08	11
siRNA control	psen2_kd	Rrp1b.1	-0.418403	1.27734e-08	NA
Pdha1	scramble	Znf638	0.303133	1.27855e-08	21
siRNA control	psen2_kd	Ehd1	-0.398651	1.29546e-08	12
Ap2a2	scramble	Ctps2	-0.22563	1.30218e-08	13
Psmc3	psen2_kd	Nmd3	0.495643	1.31821e-08	8
Capn1	psen2_kd	Psme2	0.438977	1.33512e-08	11
siRNA control	psen2_kd	Rufy4	-1.22007	1.35992e-08	4
siRNA control	psen2_kd	Ptk2b	-0.407407	1.36249e-08	21
Pdhb	scramble	Alcam	-0.481036	1.37122e-08	11
Psmc3	psen2_kd	Srprb	0.262805	1.37995e-08	12
Gabpa	psen2_kd	Mlkl	-0.487694	1.39023e-08	NA
Capn1	psen2_kd	Atp6v1h	-0.283366	1.39079e-08	10
Pdha1	scramble	Urb1	0.363505	1.39339e-08	28
Yy1	psen2_kd	Prdx6	-0.471765	1.39448e-08	11
Pdha1	psen2_kd	Pbk	0.763162	1.39768e-08	7
Psmc3	psen2_kd	Gnpda1	-0.479158	1.39811e-08	6
Yy1	psen2_kd	Capzb	-0.3277	1.39921e-08	11
Yy1	psen2_kd	Mapk1	-0.362734	1.40168e-08	9
Ap2a2	scramble	Ddx54	0.709807	1.40354e-08	7
Ap2a2	scramble	Xrn2	0.259666	1.4095e-08	NA
Pdhb	scramble	Snu13	0.311151	1.41248e-08	5
Ap2a2	psen2_kd	Wdfy4	-0.262649	1.41298e-08	51
Pdhb	scramble	Acaa1a	-0.853335	1.41937e-08	16
Yy1	psen2_kd	Cpped1	-0.68541	1.42405e-08	5
Ap2a2	psen2_kd	Rfx7	2.82971	1.43231e-08	1
Psmc3	psen2_kd	Pir	1.17439	1.43596e-08	6
Yy1	psen2_kd	Isg15	1.58854	1.44177e-08	3
Ap2a2	psen2_kd	Ppp6r3	-0.307308	1.44615e-08	18
Pdha1	scramble	Nop56	0.31149	1.45388e-08	26
Ap2a2	psen2_kd	Noc4l	0.683048	1.46982e-08	7
Pdhb	scramble	Eci1	0.48272	1.47501e-08	8
Tlr4	scramble	CD14	0.587446	1.48829e-08	6
Ap2a2	scramble	Pwp2	0.511935	1.48844e-08	9
siRNA control	psen2_kd	Gngt2	0.689034	1.49354e-08	1
Dld	scramble	Acat1	0.320515	1.49904e-08	8
siRNA control	psen2_kd	Slc25a4	0.293762	1.50759e-08	5
Ap2a2	psen2_kd	Ncf1	-0.794206	1.53279e-08	7
siRNA control	psen2_kd	Sipa1.1	-0.493952	1.54141e-08	NA
Ap2a2	scramble	Tagln2	-0.376162	1.58339e-08	8
Psmc3	scramble	Tkt	-0.210507	1.58392e-08	23
Ap2a2	psen2_kd	Slc25a13.1	0.383739	1.58939e-08	NA
Psmc3	psen2_kd	Entpd1	-0.828167	1.59123e-08	6
Yy1	psen2_kd	Supt16h	0.219234	1.59244e-08	22
Ap2a2	psen2_kd	Fermt1	-0.695091	1.60761e-08	1
Psmc3	scramble	Gfpt1	0.377115	1.60804e-08	NA
Ap2a2	psen2_kd	Rrp7a	0.682399	1.60974e-08	5
siRNA control	psen2_kd	Utp15	-0.291463	1.6181e-08	13
siRNA control	psen2_kd	Zpr1	0.352671	1.62401e-08	9
Tlr4	scramble	Mcm5	-0.371739	1.62624e-08	14
Ap2a2	psen2_kd	Abcg1	-0.683992	1.63085e-08	6
Ap2a2	psen2_kd	Arhgap10	-0.481922	1.63134e-08	10
Psmc3	scramble	Dnmt1.1	0.316469	1.63987e-08	NA
Yy1	psen2_kd	Gstm7	-0.685714	1.64005e-08	3
Ap2a2	psen2_kd	Top2a	2.03007	1.64352e-08	22
Ap2a2	psen2_kd	Vps33a	-0.373346	1.6436e-08	12
Ap2a2	psen2_kd	Nhlrc2	-0.392195	1.65846e-08	14
Pdhb	scramble	Fabp5	-0.314024	1.67026e-08	7
Psmc3	scramble	Hgh1	0.391582	1.67954e-08	5
Ap2a2	psen2_kd	Myo18a	-0.606092	1.70322e-08	7
Ap2a2	scramble	Maoa	0.30832	1.71051e-08	13
Pdhb	scramble	Ubr4	-0.194921	1.73117e-08	NA
Yy1	psen2_kd	Uqcrc2	-0.225268	1.73548e-08	15
Ap2a2	scramble	Adi1	-0.364889	1.74792e-08	8
Psmc3	psen2_kd	Ppp1r7	-0.264687	1.76195e-08	12
Pdhb	psen2_kd	Acbd5	-0.595997	1.76773e-08	NA
siRNA control	psen2_kd	Glmn	-0.57063	1.77504e-08	7
Psmc3	scramble	Ivd	0.263016	1.80418e-08	11
Ap2a2	psen2_kd	Atp5f1c	0.316235	1.80469e-08	6
Psmc3	psen2_kd	Nmnat1	1.31284	1.81932e-08	6
Ap2a2	psen2_kd	Srsf3	0.334785	1.82267e-08	NA
Psmc3	psen2_kd	Pls3	0.661523	1.82274e-08	8
Ap2a2	scramble	Nrdc	-0.280805	1.83139e-08	28
Ap2a2	psen2_kd	Rbm28	0.432912	1.83149e-08	15
Ap2a2	scramble	Ndufa2	0.37254	1.8457e-08	3
Yy1	scramble	Ctps2	-0.223806	1.84598e-08	13
siRNA control	psen2_kd	Cstb	-0.361914	1.87571e-08	4
Pdha1	scramble	Emb	-0.355806	1.8839e-08	8
Tlr4	scramble	Myo1f	0.32706	1.88494e-08	15
Yy1	scramble	Hsd17b4	0.287408	1.89289e-08	23
Psmc3	psen2_kd	Vps35	-0.216236	1.91341e-08	34
Ap2a2	psen2_kd	Mars1	-0.290861	1.91542e-08	28
Pdha1	scramble	Nop58	0.337911	1.9312e-08	11
Psmc3	psen2_kd	Lgmn	-0.581575	1.93411e-08	6
Pdhb	psen2_kd	Kifc1	0.537144	1.96828e-08	NA
Dhx58	scramble	Kat2a	-2.58086	1.97442e-08	1
Ap2a2	psen2_kd	Otub1	-0.429854	1.99735e-08	9
Pdha1	scramble	Abcd2	-0.762211	2.01005e-08	1
Ap2a2	psen2_kd	Tp53bp1	0.540835	2.02396e-08	NA
Ap2a2	psen2_kd	Ranbp10	-0.430227	2.02676e-08	7
Pdhb	psen2_kd	Anxa6	-0.353159	2.04515e-08	28
Ap2a2	scramble	Idh3g	0.449159	2.05005e-08	9
Tlr4	psen2_kd	Gsdmdc1	-0.272879	2.05767e-08	12
Psmc3	psen2_kd	Mia3.1	0.30609	2.06524e-08	NA
Ap2a2	psen2_kd	Sec23b	-0.375908	2.08206e-08	13
Pdhx	scramble	Aldh1l2	0.617467	2.08703e-08	17
Ap2a2	scramble	Ssb.1	0.228633	2.09022e-08	NA
siRNA control	psen2_kd	Tpx2	-0.816254	2.10059e-08	8
Ap2a2	psen2_kd	Pgk1	-0.628991	2.14102e-08	10
Ap2a2	scramble	Wdr18	0.348515	2.1475e-08	12
Gabpa	scramble	Alb	1.84838	2.15553e-08	3
Ap2a2	scramble	Knop1	0.583538	2.15984e-08	7
Psmc3	psen2_kd	Pter	-0.326718	2.16166e-08	11
Ap2a2	psen2_kd	Nup54	0.320245	2.16733e-08	12
Ap2a2	scramble	Nckap1l	-0.344133	2.18232e-08	17
Psmc3	psen2_kd	Bag3	1.01314	2.19926e-08	3
Ap2a2	psen2_kd	Orc4	0.513696	2.20389e-08	7
Ticam1	psen2_kd	Ahnak2.5	-0.625714	2.2049e-08	NA
siRNA control	psen2_kd	Tbrg4.1	0.256265	2.22118e-08	NA
Ap2a2	psen2_kd	Mta2	0.270604	2.22428e-08	17
Ap2a2	psen2_kd	Comt	-0.381941	2.26066e-08	NA
Psmc3	scramble	Npepl1	-0.34068	2.27652e-08	6
Psmc3	psen2_kd	Calm3	-0.271749	2.2804e-08	3
Ap2a2	scramble	Utp4	0.442079	2.28321e-08	13
Psmc3	psen2_kd	Pfn1.1	-0.285882	2.2847e-08	NA
siRNA control	psen2_kd	Gnai2	0.459852	2.28877e-08	8
Psmc3	psen2_kd	Rps28	-0.341158	2.28917e-08	5
Pdhb	scramble	Top2a	0.74361	2.29276e-08	22
Ap2a2	scramble	Pgm3	-0.394443	2.29834e-08	10
Pdha1	psen2_kd	Ywhah	-0.336052	2.31736e-08	8
Psmc3	psen2_kd	Blvra	-0.401293	2.32925e-08	17
Tlr4	scramble	Cd84.1	0.524837	2.33637e-08	NA
siRNA control	psen2_kd	Ripk1	0.317635	2.33751e-08	12
Ap2a2	psen2_kd	Mtor	-0.374037	2.34575e-08	18
Dlat	psen2_kd	Mki67	0.677824	2.36978e-08	57
Psmc3	scramble	Mars1	-0.237315	2.37892e-08	28
Pdhb	psen2_kd	Dkc1	0.266172	2.39246e-08	17
siRNA control	psen2_kd	Adnp	-0.369985	2.3972e-08	16
siRNA control	psen2_kd	Dap3	0.299478	2.40407e-08	13
Psmc3	psen2_kd	Dnmt1.1	0.382418	2.41286e-08	NA
Ap2a2	psen2_kd	Rfc5	0.476681	2.42806e-08	9
Tmem30a	scramble	Ubqln1	-0.420137	2.44256e-08	NA
Psmc3	psen2_kd	Cdc27	0.603411	2.44586e-08	NA
Pdhb	scramble	Rps6ka1	-0.380549	2.44718e-08	13
Ap2a2	psen2_kd	Pdhx	0.62773	2.45604e-08	6
Ap2a2	scramble	Arhgap22	-0.871218	2.45711e-08	4
Ap2a2	scramble	Nol8	0.420791	2.50309e-08	18
siRNA control	psen2_kd	Atp2a3.1	-0.957649	2.51064e-08	NA
Psmc3	psen2_kd	Nr3c1	-0.559164	2.54349e-08	NA
Arhgef2	psen2_kd	Basp1	-0.571773	2.54423e-08	10
Yy1	scramble	Nipsnap2	-0.582804	2.56941e-08	6
Yy1	psen2_kd	Mrpl44	-0.360146	2.5833e-08	8
Ap2a2	scramble	Nhlrc2	-0.353754	2.58693e-08	14
Ap2a2	scramble	Serbp1	-0.252256	2.60357e-08	NA
Dld	scramble	Smpdl3b	-0.420056	2.62458e-08	8
Psmc3	psen2_kd	Eef2.2	-0.270143	2.62894e-08	NA
Yy1	psen2_kd	Brox	-0.380283	2.63113e-08	5
Yy1	scramble	Fkbp3	-0.425329	2.64626e-08	6
siRNA control	psen2_kd	Irak4	0.516373	2.72422e-08	5
Yy1	scramble	Mtx1	0.324936	2.75031e-08	8
Ap2a2	psen2_kd	Brd2	0.480452	2.7606e-08	13
Yy1	scramble	Kif5b	-0.219327	2.78564e-08	21
Psmc3	psen2_kd	Kif2c	1.11339	2.81321e-08	6
Ap2a2	psen2_kd	Dhdh	-0.592244	2.84054e-08	7
Yy1	scramble	Srp68	-0.199274	2.85348e-08	19
siRNA control	psen2_kd	Rtn4	-0.562492	2.86873e-08	12
Tlr4	scramble	Mcm2	-0.361337	2.86893e-08	18
Tlr4	psen2_kd	Mms19	-0.316773	2.88632e-08	19
Ap2a2	scramble	Nmt1	-0.355592	2.89749e-08	10
Pdhb	scramble	Phyhd1	1.11645	2.9033e-08	3
Ap2a2	scramble	Ddx52	0.471139	2.90364e-08	12
siRNA control	psen2_kd	Msmo1	-0.60208	2.93235e-08	4
siRNA control	psen2_kd	Wdr46.1	-0.470044	2.93488e-08	NA
Psmc3	psen2_kd	Hsd17b12	0.35639	2.94402e-08	8
Psmc3	psen2_kd	Mtx1	0.355907	2.94875e-08	8
siRNA control	psen2_kd	Naglu	-0.558452	2.97003e-08	14
Ap2a2	scramble	Mrps23	0.287428	2.97117e-08	8
Yy1	psen2_kd	Dnase2	-0.599938	2.9785e-08	3
Tlr4	psen2_kd	Ppp1r12a	-0.292103	2.9891e-08	15
Ap2a2	psen2_kd	Pld3	-0.553396	3.05861e-08	4
Ap2a2	psen2_kd	Atp5me	0.399525	3.05938e-08	1
Ap2a2	psen2_kd	Ecpas	-0.199399	3.06508e-08	NA
siRNA control	psen2_kd	Mon2	0.277993	3.0745e-08	19
Yy1	psen2_kd	Dusp3	-0.373126	3.08726e-08	6
Psmc3	scramble	Eprs1	-0.162781	3.09508e-08	45
Ap2a2	psen2_kd	Mphosph10	0.718892	3.11366e-08	7
Ap2a2	psen2_kd	Gltp	-0.579198	3.12774e-08	8
Psmc3	scramble	Eef1d.1	-0.220704	3.1387e-08	NA
Ap2a2	psen2_kd	Dnaja1	0.573473	3.14971e-08	10
Psmc3	scramble	Hspa1a;Hspa1l;Hspa8	0.22019	3.16455e-08	1
Ap2a2	psen2_kd	Ipo5	-0.235808	3.16717e-08	17
Yy1	psen2_kd	Mthfd1	0.165501	3.18857e-08	26
Yy1	psen2_kd	Bphl	-0.53421	3.21999e-08	6
siRNA control	psen2_kd	Srrm2	-0.225054	3.22925e-08	1
Ap2a2	psen2_kd	Isoc1	-0.409631	3.23232e-08	6
Yy1	psen2_kd	Pvr.1	0.892142	3.23282e-08	NA
Tmem30a	scramble	Ywhaz	-0.238691	3.24528e-08	8
Ap2a2	psen2_kd	Rsf1	0.506134	3.25788e-08	12
Ap2a2	psen2_kd	Cdca8	1.81274	3.27864e-08	5
Pdha1	scramble	Gnpat	-0.446853	3.29583e-08	10
Pdhb	scramble	Appl2	-0.482474	3.29728e-08	12
Stat3	psen2_kd	Plod2	-0.796637	3.29967e-08	14
Psmc3	psen2_kd	Psmd6	0.345796	3.30143e-08	15
siRNA control	psen2_kd	Pgk1;Pgk2	-0.526632	3.32712e-08	6
siRNA control	psen2_kd	Mrpl12	0.221929	3.35642e-08	7
Pkm	scramble	Pcdhb18	-1.20983	3.3651e-08	1
Ap2a2	scramble	Nolc1	0.50433	3.3677e-08	10
Ap2a2	scramble	Arsb	0.489262	3.38511e-08	6
Yy1	psen2_kd	Hal	-0.74777	3.39121e-08	19
siRNA control	psen2_kd	Amacr.1	-0.394191	3.40864e-08	NA
Ap2a2	scramble	Psmd11.1	-0.174731	3.41654e-08	NA
Ap2a2	scramble	Hdgf	-0.331697	3.41955e-08	9
Capn1	psen2_kd	Gpd2	-0.249131	3.44036e-08	20
Ap2a2	scramble	Nnt	0.286036	3.44139e-08	21
Yy1	psen2_kd	Sdha	-0.288115	3.44835e-08	18
Ap2a2	psen2_kd	Galm	-0.812776	3.4661e-08	7
Psmc3	scramble	BC094435	0.323947	3.48509e-08	22
Capn1	psen2_kd	Aldh9a1	-0.183293	3.50611e-08	15
Ap2a2	scramble	Msn	-0.377363	3.51329e-08	14
Psmc3	scramble	Gfm1	0.299223	3.52546e-08	18
Psmc3	psen2_kd	Slc37a2	-0.780933	3.54939e-08	NA
Yy1	psen2_kd	Myo1f	-0.32809	3.55386e-08	15
Ap2a2	scramble	Rrp9	0.308179	3.59064e-08	11
siRNA control	psen2_kd	Ifi203	0.973365	3.60657e-08	9
Yy1	psen2_kd	Tst	-1.2358	3.60875e-08	8
Ap2a2	psen2_kd	Abraxas2	-0.476606	3.66394e-08	5
siRNA control	psen2_kd	Ankrd13a	0.865465	3.66804e-08	4
siRNA control	psen2_kd	Ctbp1	0.29651	3.68168e-08	NA
siRNA control	psen2_kd	Eif2d	-0.556994	3.68405e-08	NA
siRNA control	psen2_kd	Calr	-0.359823	3.70494e-08	16
Pdhb	psen2_kd	Prpf4	0.230456	3.71445e-08	17
Ap2a2	scramble	Src	-0.446798	3.75883e-08	9
Ap2a2	scramble	Eral1	0.457559	3.8085e-08	8
Psmc3	psen2_kd	Eef1d.1	-0.267872	3.81318e-08	NA
Tlr4	psen2_kd	Isg15	-1.66738	3.84265e-08	3
Psmc3	scramble	Arhgdia	-0.406662	3.85315e-08	11
Ap2a2	scramble	Ndufs8	0.625665	3.85925e-08	3
Ap2a2	psen2_kd	Cyfip2	-0.456557	3.8636e-08	16
siRNA control	psen2_kd	NA.22	0.398775	3.86967e-08	NA
siRNA control	psen2_kd	Idi1	-0.444069	3.93441e-08	8
Ap2a2	psen2_kd	G6pdx	-0.381665	3.9563e-08	24
Ap2a2	psen2_kd	Mtdh	0.3576	3.96325e-08	22
Ap2a2	scramble	Aldh1l2	-0.60808	3.9706e-08	17
Psmc3	scramble	Idi1	-0.476177	3.97275e-08	8
Ap2a2	scramble	Flii	-0.258859	4.00554e-08	25
Ap2a2	psen2_kd	Ube2v1;Ube2v2	-0.485921	4.01364e-08	3
Ap2a2	psen2_kd	Nfs1	0.466958	4.02687e-08	9
Ap2a2	scramble	Eno1	-0.321286	4.03796e-08	14
siRNA control	psen2_kd	Akr1b8	0.532635	4.04008e-08	6
Ap2a2	scramble	Nom1	0.891635	4.05754e-08	5
siRNA control	psen2_kd	Utp6	-0.386415	4.06795e-08	11
Ap2a2	psen2_kd	Prpf6	0.333544	4.11422e-08	25
Arhgef2	psen2_kd	Tns3	-0.48012	4.11653e-08	12
Ap2a2	scramble	Pdxk	-0.504546	4.12416e-08	7
Ap2a2	psen2_kd	Eif2s1	-0.284279	4.22297e-08	8
Pdhb	scramble	Wdr1.1	-0.289687	4.22395e-08	NA
Tlr4	scramble	Celf2	0.409717	4.27276e-08	NA
Ap2a2	psen2_kd	Idh3b	0.72752	4.31033e-08	5
Ap2a2	psen2_kd	Tlr2	0.964673	4.324e-08	6
Ap2a2	psen2_kd	Ifi44	2.80029	4.33152e-08	3
siRNA control	psen2_kd	Adprh	0.394565	4.35841e-08	5
siRNA control	psen2_kd	Rassf2	-0.489792	4.37246e-08	5
Ap2a2	psen2_kd	Hnrnpll	-0.471191	4.37684e-08	19
Ap2a2	psen2_kd	Ube2s	1.01467	4.39336e-08	3
Ap2a2	psen2_kd	Plgrkt	0.468062	4.40314e-08	2
Psmc3	psen2_kd	Bzw1	0.385226	4.44054e-08	7
Ap2a2	psen2_kd	Sun2	0.399054	4.44827e-08	NA
siRNA control	psen2_kd	Papss2	0.476115	4.45239e-08	9
Pdhb	scramble	Snx5	-0.242895	4.46246e-08	13
siRNA control	psen2_kd	Taldo1	0.431317	4.52749e-08	8
siRNA control	psen2_kd	Gk	0.244866	4.53255e-08	NA
Pdha1	scramble	Ddx51	0.465109	4.60814e-08	12
Pdhb	psen2_kd	Ctps2	-0.222921	4.67463e-08	13
Yy1	psen2_kd	Qrsl1	0.338901	4.69403e-08	11
Iqgap1	psen2_kd	Rrm1	-0.454941	4.72822e-08	16
Ap2a2	psen2_kd	Ppp5c	-0.416335	4.78109e-08	7
siRNA control	psen2_kd	Mybbp1a	-0.283371	4.80603e-08	44
Ap2a2	scramble	Gpi	-0.399857	4.81893e-08	15
Pdha1	scramble	Ahctf1	0.245416	4.82175e-08	31
Psmc3	psen2_kd	Ywhae	-0.235388	4.85448e-08	8
Pdhb	scramble	Ivd	0.285471	4.87981e-08	11
Ap2a2	scramble	Hsd17b7	0.572285	4.89712e-08	6
Ap2a2	psen2_kd	Ndufa9	0.483951	4.90877e-08	12
siRNA control	psen2_kd	Cdipt	-0.868911	4.93181e-08	1
Ap2a2	psen2_kd	Tbc1d23	-0.374479	4.94516e-08	8
Yy1	psen2_kd	Ilf3	-0.28686	4.96952e-08	NA
Ap2a2	scramble	Fbl	0.34929	4.99731e-08	10
Ap2a2	scramble	Clybl	0.667554	5.08631e-08	3
siRNA control	psen2_kd	Myof	-0.33255	5.10719e-08	43
Ap2a2	psen2_kd	Wdr1.1	-0.316339	5.12444e-08	NA
Yy1	psen2_kd	Dnajc13	-0.182926	5.13362e-08	48
Ap2a2	psen2_kd	Adss2	-0.312905	5.13392e-08	13
Ifih1	scramble	Klc4	-0.291494	5.2499e-08	14
siRNA control	psen2_kd	Nln	-0.216619	5.3242e-08	14
Psmc3	psen2_kd	Tpd52	-0.457087	5.33598e-08	6
siRNA control	psen2_kd	Wdr11	0.230867	5.35096e-08	26
siRNA control	psen2_kd	Pfkm	-0.283396	5.37223e-08	NA
Ap2a2	psen2_kd	Bud31	0.469123	5.37477e-08	3
siRNA control	psen2_kd	Plekhm1	0.416824	5.38255e-08	11
Ap2a2	scramble	Dcaf13	0.476274	5.39642e-08	8
Ap2a2	scramble	Mcm3	0.317921	5.3978e-08	25
Ap2a2	psen2_kd	Mapk3.1	-0.665856	5.39846e-08	NA
Ap2a2	psen2_kd	Gnpda1	-0.46386	5.47046e-08	6
Ap2a2	psen2_kd	Dis3l2	-0.507521	5.53368e-08	NA
Pdhb	scramble	Dusp3	-0.361225	5.56366e-08	6
siRNA control	psen2_kd	Ptgs1	-0.7641	5.58533e-08	9
siRNA control	psen2_kd	Dync1h1	0.139083	5.60482e-08	123
Yy1	psen2_kd	Mrpl40	-0.358781	5.6496e-08	5
Ap2a2	psen2_kd	Chd4;Chd5	0.286633	5.66083e-08	11
Ap2a2	psen2_kd	Eci1	0.512905	5.66176e-08	8
Ap2a2	psen2_kd	Hormad1	-0.559943	5.71221e-08	1
Yy1	psen2_kd	Dhx38	0.298542	5.71927e-08	18
Yy1	psen2_kd	Lrch4	-0.60394	5.7428e-08	4
Pdhb	scramble	Srsf7	0.218078	5.74317e-08	NA
Capn1	psen2_kd	Psmb5	-0.286386	5.74475e-08	12
Ap2a2	scramble	Apoa1	1.23081	5.78569e-08	1
Tlr4	psen2_kd	Ttll12	-0.231692	5.81544e-08	23
siRNA control	psen2_kd	Pfkp	-0.582802	5.82314e-08	12
Yy1	psen2_kd	Aco2	-0.265426	5.82715e-08	35
siRNA control	psen2_kd	Pgk1	-0.469469	5.84466e-08	10
siRNA control	psen2_kd	Snrnp70	-0.290299	5.85774e-08	11
Ap2a2	psen2_kd	Lrrc57	-0.594372	6.01221e-08	4
siRNA control	psen2_kd	Pfkp.1	-0.490011	6.03671e-08	NA
Psmc3	psen2_kd	Pnpla7	0.601259	6.12593e-08	NA
siRNA control	psen2_kd	Sec31a	0.154043	6.13023e-08	NA
siRNA control	psen2_kd	Hat1	0.601538	6.13034e-08	8
Ap2a2	psen2_kd	Osbp	-0.393975	6.19077e-08	15
Ap2a2	psen2_kd	Rngtt	-0.520635	6.22835e-08	6
Yy1	psen2_kd	Cotl1	-0.388586	6.2635e-08	7
Pdhb	psen2_kd	Rcc1	0.388619	6.28602e-08	8
Ap2a2	scramble	Aqr	0.366736	6.2921e-08	18
Tlr4	psen2_kd	Man2b1	-0.368861	6.35445e-08	14
Ap2a2	psen2_kd	Rsu1	-0.396188	6.37773e-08	6
Ap2a2	psen2_kd	Rbbp6	0.472577	6.41882e-08	NA
Pdhb	psen2_kd	Hsd17b4	-0.284161	6.48128e-08	23
Yy1	psen2_kd	Stxbp5	-0.368556	6.50595e-08	13
Pdhb	scramble	Acsf2	0.288171	6.52573e-08	14
Pdha1	scramble	Son	0.289386	6.56232e-08	NA
Ap2a2	scramble	Ndufa5	0.380193	6.58483e-08	5
Psmc3	psen2_kd	Aars1	0.267095	6.64467e-08	23
Ap2a2	psen2_kd	Tars2	0.369958	6.65775e-08	17
Ap2a2	scramble	Ifi203	1.14298	6.69318e-08	9
Ap2a2	psen2_kd	mKIAA1101	-0.323091	6.72153e-08	7
Ap2a2	psen2_kd	Serbp1	-0.270456	6.75192e-08	NA
Pdhb	psen2_kd	Cluh.1	-0.226841	6.78036e-08	NA
Psmc3	scramble	Ak2	-0.298549	6.81402e-08	NA
siRNA control	psen2_kd	Hnrnpa3	-0.26347	6.85013e-08	NA
Arhgef2	psen2_kd	Mvd	-0.381589	6.8518e-08	10
Pdhb	scramble	Uqcrc2	0.214038	6.8547e-08	15
Pdha1	scramble	Myl6b	-0.322713	6.8652e-08	1
siRNA control	psen2_kd	Gng2	0.681496	6.87284e-08	2
Ap2a2	psen2_kd	mKIAA1381	-0.395121	6.87501e-08	8
Psmc3	scramble	Xpnpep1.1	-0.249597	6.935e-08	NA
Ap2a2	scramble	Thop1	-0.225697	6.96403e-08	20
Ap2a2	psen2_kd	Lgmn	-0.563835	7.01158e-08	6
Pdhb	psen2_kd	Myh9	-0.172595	7.03826e-08	79
siRNA control	psen2_kd	Mapkapk2	0.427975	7.06445e-08	6
Ap2a2	psen2_kd	Mrps15	0.443373	7.1382e-08	7
Yy1	psen2_kd	Ap2m1	-0.391125	7.13896e-08	10
Ap2a2	psen2_kd	Hibadh	0.410014	7.14158e-08	8
Pdhb	psen2_kd	Copa	-0.168866	7.18106e-08	40
Ap2a2	scramble	Eif3e	-0.230908	7.21592e-08	10
Yy1	psen2_kd	Ctsk	-0.686381	7.3158e-08	8
Yy1	psen2_kd	Lpl	1.0428	7.34336e-08	6
Ap2a2	psen2_kd	Pgam1	-0.67204	7.43084e-08	12
siRNA control	psen2_kd	Map4	-0.423043	7.43181e-08	NA
siRNA control	psen2_kd	Clcn6	-1.22331	7.47517e-08	2
Pdha1	scramble	Rpf2	0.370449	7.48085e-08	7
Ap2a2	psen2_kd	Nap1l4	-0.359353	7.53137e-08	5
siRNA control	psen2_kd	Nckap1l	0.280093	7.6237e-08	17
Ap2a2	psen2_kd	Ak3	0.367687	7.70697e-08	9
Ap2a2	scramble	Mrps9	0.300794	7.7565e-08	10
Ap2a2	scramble	Psmd2	-0.250329	7.86504e-08	28
Ap2a2	psen2_kd	Psma1	-0.308584	7.88261e-08	8
siRNA control	psen2_kd	Vma21	0.512244	7.92492e-08	1
Dld	scramble	Hsd17b10.1	0.368532	7.92857e-08	NA
Ap2a2	psen2_kd	Gatad2a	0.401472	8.04734e-08	10
Ap2a2	psen2_kd	Tmem33	0.597856	8.0999e-08	4
Dlat	psen2_kd	Anxa6	-0.368018	8.12096e-08	28
Pdha1	psen2_kd	Man2b1	-0.366585	8.16307e-08	14
siRNA control	psen2_kd	Pygb;Pygm	-0.777874	8.19985e-08	3
siRNA control	psen2_kd	Thoc1	0.24545	8.24455e-08	13
siRNA control	psen2_kd	Clpb.1	0.465541	8.31793e-08	NA
Yy1	psen2_kd	Mesd	-0.55858	8.33123e-08	6
Tmem30a	scramble	Sgta	-0.341409	8.33151e-08	NA
Ap2a2	psen2_kd	Cyp20a1	0.419766	8.45476e-08	11
Ap2a2	scramble	Srprb	0.229331	8.47571e-08	12
Ap2a2	psen2_kd	Iqgap1	-0.65019	8.48242e-08	57
Psmc3	psen2_kd	Naga	-0.871285	8.49021e-08	7
siRNA control	psen2_kd	Rrbp1	-0.198975	8.49117e-08	40
Pdhb	psen2_kd	Dars2	0.310226	8.59131e-08	17
Ap2a2	scramble	Impa2	-0.461656	8.59434e-08	3
Psmc3	scramble	Pfkp	-0.61909	8.60475e-08	12
Ap2a2	scramble	Pycr3	-0.317182	8.61237e-08	5
Ap2a2	psen2_kd	Apool	0.416512	8.6473e-08	8
siRNA control	psen2_kd	Vps50	-0.340911	8.65116e-08	11
Ap2a2	psen2_kd	Pdha1	0.433165	8.68975e-08	6
Ap2a2	psen2_kd	Pkn1	-0.642727	8.6931e-08	NA
Ap2a2	psen2_kd	Enoph1	-0.418929	8.74413e-08	6
siRNA control	psen2_kd	Hyi	0.720906	8.79724e-08	4
Arhgef2	psen2_kd	L2hgdh	0.336674	8.8389e-08	8
Ano6	scramble	Vcl	0.317193	8.87656e-08	24
Pdhb	scramble	Rars2	0.31217	8.98757e-08	15
Pdha1	psen2_kd	Inpp5d	-0.291704	9.00039e-08	NA
Ap2a2	psen2_kd	Eif3j1;Eif3j2	-0.409928	9.0756e-08	9
Pdhx	scramble	Agps	-0.319415	9.09811e-08	16
Dlat	psen2_kd	Top2a	0.788946	9.12807e-08	22
Psmc3	scramble	Dnajc7	0.310514	9.13586e-08	15
Itgav	scramble	Rrm1	-0.407924	9.19958e-08	16
Ap2a2	psen2_kd	Slfn9	1.62666	9.20235e-08	7
Iqgap1	scramble	Snu13	0.297412	9.24174e-08	5
Psmc3	psen2_kd	Tmx2	0.443362	9.34597e-08	5
Pdhb	psen2_kd	Psme1	-0.41855	9.34921e-08	14
Ap2a2	psen2_kd	Galk1	-0.674419	9.41556e-08	7
Psmc3	scramble	L3hypdh	-0.358476	9.42742e-08	7
Yy1	psen2_kd	Colec12	-0.588443	9.45901e-08	9
Yy1	psen2_kd	Ppt1	-0.795327	9.46231e-08	4
Ap2a2	scramble	Rpsa	-0.197141	9.51225e-08	7
siRNA control	psen2_kd	Psme3	0.24212	9.56677e-08	6
Pdhb	scramble	Nop58	0.325048	9.59708e-08	11
Ap2a2	scramble	Prpsap2	-0.335559	9.59887e-08	5
Ap2a2	psen2_kd	Lpl	1.1156	9.74196e-08	6
siRNA control	psen2_kd	Cc2d1b	0.27758	9.75774e-08	13
siRNA control	psen2_kd	Bsdc1	-0.563554	9.82688e-08	2
Psmc3	psen2_kd	Plod2	-0.835607	9.84601e-08	14
Pdhb	psen2_kd	Nap1l1	-0.323771	9.92265e-08	4
Capn1	psen2_kd	Vwa5a	0.291532	9.98052e-08	15
Pdhb	scramble	Xrcc5	0.277045	1.00225e-07	16
Ap2a2	scramble	Gnl2	0.446654	1.00636e-07	9
Psmc3	psen2_kd	Tjp2	0.433362	1.00906e-07	10
Ap2a2	psen2_kd	Urod	-0.433008	1.00958e-07	6
Yy1	psen2_kd	G6pdx.2	-0.409642	1.01478e-07	NA
Ap2a2	psen2_kd	Kif21b	-1.3041	1.02054e-07	6
siRNA control	psen2_kd	Pdpr	0.419641	1.0224e-07	10
Gabpa	psen2_kd	Parvg	-0.360627	1.02488e-07	11
Pdhb	psen2_kd	Glul	0.646003	1.0285e-07	7
siRNA control	psen2_kd	Gclc	0.260906	1.03266e-07	18
siRNA control	psen2_kd	Atg2b	-0.361355	1.044e-07	16
Psmc3	psen2_kd	Anxa6	-0.3657	1.04608e-07	28
Psmc3	psen2_kd	Impact	1.52038	1.04772e-07	2
Stat3	scramble	L2hgdh	-0.329195	1.04889e-07	8
Arhgef2	psen2_kd	Pakap	-0.758798	1.05047e-07	11
Yy1	psen2_kd	Rpn2	-0.204715	1.06103e-07	21
Ap2a2	scramble	Ppan	0.323771	1.06433e-07	9
Ap2a2	psen2_kd	Esyt1	-0.450618	1.06499e-07	5
Psmc3	psen2_kd	Lta4h	-0.335355	1.06703e-07	25
siRNA control	psen2_kd	Gys1	-0.479813	1.07565e-07	11
siRNA control	psen2_kd	Bckdk	0.431495	1.09239e-07	7
Ap2a2	scramble	Prpf4b	0.349245	1.09765e-07	8
Ap2a2	scramble	Pfn1.1	-0.250786	1.10004e-07	NA
siRNA control	psen2_kd	Tnfaip8l2	0.698839	1.11289e-07	5
Yy1	psen2_kd	Mrpl39	-0.405804	1.11369e-07	8
Ap2a2	psen2_kd	Lrrfip1.1	-0.42274	1.12652e-07	NA
siRNA control	psen2_kd	Gltp	0.429137	1.12877e-07	8
siRNA control	psen2_kd	Cpsf7	-0.304307	1.12905e-07	NA
Yy1	psen2_kd	Ndufa5	-0.381996	1.13043e-07	5
Traf3	scramble	Lyz2	-0.767544	1.13476e-07	2
Yy1	psen2_kd	Tdrd9	-0.376374	1.13998e-07	19
Pdhb	scramble	Npepps	-0.311362	1.14151e-07	21
Dld	scramble	Fasn	-0.264904	1.14165e-07	68
siRNA control	psen2_kd	Usp7	0.247022	1.14955e-07	NA
siRNA control	psen2_kd	Nqo2	-0.396518	1.15112e-07	7
Ano6	scramble	Lsp1	0.895856	1.15586e-07	NA
Kif1b	psen2_kd	Usp14	-0.31145	1.16997e-07	9
Psmc3	scramble	Aldh1l2	-0.532669	1.17505e-07	17
Pdhb	psen2_kd	Rbm39	0.28376	1.17692e-07	NA
Ap2a2	scramble	Acadm.1	0.286281	1.17755e-07	NA
Ap2a2	scramble	Rpl7l1	0.511595	1.18261e-07	7
Ap2a2	scramble	Dbnl	-0.418389	1.18332e-07	NA
Yy1	psen2_kd	Nagk	-0.574832	1.18613e-07	7
siRNA control	psen2_kd	Ly6e	0.962153	1.19666e-07	1
Ap2a2	psen2_kd	Ptk2b	-0.505555	1.20038e-07	21
Pdhb	psen2_kd	Oasl1	-0.882342	1.20252e-07	13
Yy1	scramble	Tns3	-0.459127	1.20556e-07	12
Ticam1	psen2_kd	Ugp2	-0.796224	1.21262e-07	20
Ap2a2	psen2_kd	Pdap1	-0.333096	1.21319e-07	6
siRNA control	psen2_kd	Thada	-0.418613	1.21349e-07	11
Yy1	scramble	Acadm.1	-0.286024	1.22018e-07	NA
Yy1	scramble	Fasn	-0.264389	1.23323e-07	68
Tmem30a	scramble	Mccc2	-0.332964	1.2355e-07	14
Ap2a2	psen2_kd	Hsp90aa1	-0.222878	1.24072e-07	20
Ap2a2	psen2_kd	Smchd1	0.331827	1.24097e-07	39
siRNA control	psen2_kd	Lgals1	-0.592838	1.24163e-07	5
Dhx58	psen2_kd	Shmt1	-0.251577	1.24209e-07	11
Psmc3	scramble	Rbm28	0.338836	1.24833e-07	15
Dld	scramble	Aco2	0.255707	1.25643e-07	35
Yy1	scramble	Anxa7	-0.277495	1.2575e-07	10
Ap2a2	psen2_kd	Fcgr2;Fcgr3	-0.596734	1.26197e-07	NA
Yy1	psen2_kd	Isg20	1.35632	1.27142e-07	1
Psmc3	scramble	Tpd52	-0.366834	1.27325e-07	6
Yy1	scramble	Gnpnat1	0.334309	1.27478e-07	3
Psmc3	scramble	Larp4	0.345185	1.2756e-07	8
Psmc3	psen2_kd	Pbk	0.779368	1.27569e-07	7
Traf3	scramble	Igtp	-1.65724	1.28726e-07	6
Pdhb	psen2_kd	Dpysl2	-0.341763	1.29119e-07	18
siRNA control	psen2_kd	Skap2	0.604511	1.29434e-07	NA
Ap2a2	psen2_kd	Kif2b;Kif2c	1.37498	1.29691e-07	1
siRNA control	psen2_kd	Calu.2	-0.444566	1.30089e-07	NA
Ap2a2	psen2_kd	Pum3	0.447028	1.30527e-07	13
Ap2a2	psen2_kd	Ptk2b.1	-0.444412	1.30604e-07	NA
siRNA control	psen2_kd	Camk2d	-0.382252	1.31394e-07	NA
Arhgef2	psen2_kd	Pgm1	-0.450285	1.31476e-07	17
Psmc3	scramble	Hsp90ab1	0.141178	1.35064e-07	32
Ap2a2	psen2_kd	Sf3b3	0.226468	1.35245e-07	30
Ap2a2	scramble	Myl6b	-0.317284	1.35299e-07	1
Pdhb	psen2_kd	Ivd	0.283425	1.35576e-07	11
Ap2a2	scramble	Hadhb	0.346067	1.35971e-07	14
Ap2a2	psen2_kd	Lcmt1	-0.827866	1.36309e-07	2
Yy1	scramble	Ndufaf7	0.495988	1.36968e-07	9
Ap2a2	psen2_kd	Mrps7	0.469965	1.37409e-07	7
Psmc3	scramble	Arpc5	-0.267114	1.37423e-07	5
Psmc3	psen2_kd	Hibch	0.453094	1.37827e-07	8
Ap2a2	psen2_kd	Immt.3	0.466615	1.38999e-07	NA
siRNA control	psen2_kd	Eif5b	0.17125	1.39111e-07	39
Ap2a2	scramble	Fbxo22	-0.302385	1.40433e-07	11
Arhgef2	psen2_kd	Anxa4	-0.706807	1.40732e-07	14
Psmc3	scramble	Apoa1	1.08299	1.41397e-07	1
Pdhx	scramble	Tars2	0.3309	1.4158e-07	17
siRNA control	psen2_kd	Atl2	-0.632016	1.42101e-07	7
Ap2a2	scramble	Atp7a	0.397389	1.4221e-07	9
Psmc3	psen2_kd	Gbf1	0.396614	1.42392e-07	13
siRNA control	psen2_kd	Rel	0.373646	1.42974e-07	8
Pdhb	psen2_kd	Pik3c2a	-0.44611	1.44183e-07	17
siRNA control	psen2_kd	Man1c1	0.604808	1.44414e-07	4
Yy1	scramble	Eno2;Eno3	-4.05883	1.44569e-07	1
Ap2a2	scramble	Trip12	0.274087	1.44666e-07	30
Ap2a2	psen2_kd	Sympk	0.365555	1.44747e-07	17
Yy1	psen2_kd	Ctps1	0.250139	1.44993e-07	18
Yy1	scramble	Ddx17	0.256375	1.46095e-07	15
siRNA control	psen2_kd	Aamdc	0.717046	1.4614e-07	NA
Itgav	psen2_kd	Tmed7	-0.480258	1.46247e-07	5
Ap2a2	psen2_kd	Nans	-0.413265	1.46327e-07	9
Psmc3	psen2_kd	Rfx7	2.66763	1.46994e-07	1
Ap2a2	psen2_kd	Esd	-0.557205	1.47153e-07	8
Ap2a2	psen2_kd	Psmb1	-0.404991	1.48067e-07	7
siRNA control	psen2_kd	Ywhaq	0.225664	1.49011e-07	NA
siRNA control	psen2_kd	Ubr4	0.155131	1.49932e-07	NA
Pdhb	scramble	Tmpo.2	0.4246	1.51155e-07	NA
Ap2a2	scramble	NA.14	-0.626606	1.51247e-07	NA
Ap2a2	scramble	Psma3	-0.23682	1.5163e-07	5
Iqgap1	scramble	Iqgap1.1	-2.22287	1.52292e-07	NA
Ap2a2	psen2_kd	Ube2r2	-0.4491	1.53376e-07	4
Yy1	psen2_kd	Anxa7	-0.535339	1.53856e-07	10
siRNA control	psen2_kd	Rtn3	-0.608186	1.54002e-07	2
Pdhb	scramble	Srsf1	0.269973	1.56237e-07	11
Dlat	scramble	Dlat	-1.55108	1.56562e-07	14
Psmc3	psen2_kd	Lsp1	-0.975224	1.57298e-07	NA
Ap2a2	psen2_kd	Map1s	-0.279778	1.57542e-07	16
Yy1	psen2_kd	Anxa4	-0.704594	1.59175e-07	14
siRNA control	psen2_kd	Pip4k2a	0.678916	1.59662e-07	5
Ap2a2	scramble	Ncf4	-0.372413	1.60765e-07	9
Ap2a2	scramble	Cltb	-0.48313	1.61384e-07	3
Tlr4	scramble	Cecr2	-1.26439	1.62854e-07	NA
Tlr4	psen2_kd	Serpinb9b	1.37808	1.63008e-07	2
Ap2a2	scramble	Plek	-0.483685	1.63032e-07	6
Dlat	psen2_kd	Plekha2	-0.479609	1.63356e-07	8
Psmc3	scramble	Gk	0.254343	1.64339e-07	NA
Ap2a2	scramble	Fdxr.1	0.48562	1.64353e-07	NA
siRNA control	psen2_kd	Scyl1	-0.336295	1.64974e-07	10
Psmc3	scramble	Xpo5	0.265241	1.65058e-07	18
Yy1	psen2_kd	Rpa1	0.277387	1.66422e-07	17
Ap2a2	scramble	Arhgap18	-0.479257	1.66555e-07	11
Capn1	psen2_kd	Mvp	-0.209094	1.67449e-07	29
Psmc3	psen2_kd	Ndrg1	-1.01456	1.67856e-07	6
Capn1	psen2_kd	Gdpd1	-0.643994	1.68808e-07	6
Pdhb	psen2_kd	Prdx2	-0.309668	1.6982e-07	8
Pdha1	psen2_kd	Cfl2	-0.580648	1.7044e-07	6
Pdha1	scramble	Smpdl3b	-0.401057	1.71629e-07	8
Psmc3	psen2_kd	Ggt1	0.730224	1.74517e-07	5
Psmc3	scramble	Calm3	-0.211976	1.74566e-07	3
Arhgef2	psen2_kd	Rilpl2	-0.48812	1.75104e-07	3
Ap2a2	psen2_kd	Appl2	-0.507884	1.75221e-07	12
siRNA control	psen2_kd	Ap2b1	-0.244337	1.75491e-07	NA
Pdha1	scramble	Txnip	-0.55754	1.77001e-07	NA
Arhgef2	psen2_kd	Tardbp	0.199669	1.77409e-07	7
Tmem30a	scramble	Atp8a1	-0.656881	1.78176e-07	7
Yy1	psen2_kd	Pea15	-0.48004	1.78224e-07	4
Tbk1	psen2_kd	Adh7	1.32086	1.78336e-07	1
Ap2a2	scramble	Capg.1	-0.445035	1.78505e-07	NA
Traf3	psen2_kd	Man2b1	-0.359384	1.79126e-07	14
siRNA control	psen2_kd	Nkap	0.551017	1.80074e-07	2
Ap2a2	scramble	Rcc1	0.371658	1.80167e-07	8
Ap2a2	scramble	Clint1	-0.348524	1.80256e-07	8
Pdhb	scramble	Actn1;Actn4	-0.473069	1.81331e-07	5
siRNA control	psen2_kd	Pofut1	-0.558241	1.81601e-07	5
Ap2a2	scramble	Acp1	-0.280685	1.84175e-07	4
Pdhb	scramble	Noc3l	0.408956	1.84741e-07	12
Pdhb	psen2_kd	Ctr9	0.347781	1.86481e-07	13
Gabpa	scramble	Tf	1.18612	1.87139e-07	1
Ap2a2	scramble	Tfrc	0.356227	1.87603e-07	19
Pdha1	scramble	Mybbp1a	0.326493	1.8765e-07	44
siRNA control	psen2_kd	Icam1.1	0.310151	1.88357e-07	NA
Ap2a2	scramble	Eif4e	-0.467285	1.89252e-07	6
Ap2a2	scramble	Cstb	-0.40761	1.89829e-07	4
siRNA control	psen2_kd	Fahd1	0.476306	1.90464e-07	3
Ap2a2	scramble	Mphosph10	0.626445	1.90907e-07	7
Ap2a2	scramble	Ddx24	0.805589	1.91828e-07	15
siRNA control	psen2_kd	Setd7	0.525242	1.92113e-07	3
Psmc3	scramble	Nr3c1	-0.436192	1.92712e-07	NA
Ap2a2	psen2_kd	Acbd5	0.605546	1.93128e-07	NA
siRNA control	psen2_kd	Actr2	0.299131	1.93635e-07	9
Ap2a2	scramble	Brk1	-0.478368	1.93779e-07	5
Iqgap1	psen2_kd	Prrc2c	-0.823943	1.93978e-07	NA
siRNA control	psen2_kd	Utp14a	-0.287875	1.94013e-07	13
Ap2a2	psen2_kd	Iars1	-0.23426	1.94916e-07	41
Ap2a2	scramble	Lrrc58	0.505536	1.95052e-07	6
Pdha1	scramble	Coro1c	-0.279732	1.95365e-07	13
Pdhb	psen2_kd	Aco2	0.257468	1.95787e-07	35
Ap2a2	scramble	Renbp	-0.397943	1.96251e-07	8
Ap2a2	psen2_kd	Mrpl46	0.389636	1.97353e-07	7
Ap2a2	scramble	Pmpca	0.240018	1.97563e-07	16
Ap2a2	psen2_kd	Cdk18	-0.89921	1.98674e-07	10
Ap2a2	psen2_kd	Samm50	0.394136	2.00005e-07	12
siRNA control	psen2_kd	Cab39l	-0.960043	2.00245e-07	8
Ap2a2	scramble	Sec24b	-0.314561	2.01052e-07	19
Ap2a2	scramble	Mrps35	0.365166	2.01428e-07	10
Ap2a2	psen2_kd	Ufc1	-0.421604	2.01864e-07	6
Dlat	psen2_kd	Mvp	-0.224167	2.02698e-07	29
siRNA control	psen2_kd	Aurkb	-0.759745	2.03355e-07	7
siRNA control	psen2_kd	Thg1l	0.598249	2.03674e-07	2
Ap2a2	scramble	Pafah1b1	-0.33517	2.03883e-07	9
Pdhb	scramble	Son	0.281225	2.04193e-07	NA
Pdhb	scramble	Niban2	-0.385778	2.04407e-07	12
Yy1	psen2_kd	Tnfaip8l2	-0.835285	2.04705e-07	5
Yy1	psen2_kd	Nipsnap2	-0.563797	2.04865e-07	6
Pdhb	scramble	Snrnp200	0.172504	2.05307e-07	59
Gabpa	scramble	Rreb1	2.68267	2.06101e-07	NA
siRNA control	psen2_kd	Pcmt1	0.272547	2.09758e-07	NA
Ap2a2	psen2_kd	Ahnak2.5	-0.637493	2.12211e-07	NA
Psmc3	psen2_kd	Wapl	0.333088	2.12306e-07	16
Ap2a2	psen2_kd	Phb	0.251695	2.12935e-07	16
Yy1	scramble	Pebp1	-0.268958	2.139e-07	5
Yy1	psen2_kd	Stt3a.1	-0.359765	2.1459e-07	NA
Pdhb	psen2_kd	Tpr	0.189242	2.14689e-07	49
Ap2a2	psen2_kd	Nop9	0.414891	2.14765e-07	11
siRNA control	psen2_kd	Ascc3	0.267328	2.14965e-07	24
Ap2a2	scramble	Snu13	0.29105	2.16428e-07	5
Pkm	scramble	Abcd1	-0.399449	2.17374e-07	16
siRNA control	psen2_kd	Arpc2	0.304205	2.17783e-07	14
Ap2a2	scramble	Arpc2	-0.362635	2.17808e-07	14
Psmc3	psen2_kd	Txnip	-0.608423	2.17977e-07	NA
siRNA control	psen2_kd	Taok1	0.472808	2.20671e-07	1
siRNA control	psen2_kd	Gigyf2	-0.297164	2.21745e-07	8
Pdhb	psen2_kd	Dld	0.303673	2.22494e-07	11
Ap2a2	psen2_kd	Mtss1.1	-1.19744	2.23141e-07	NA
Ap2a2	psen2_kd	Gab2	-0.797073	2.23947e-07	4
Ap2a2	psen2_kd	Hyou1	0.250167	2.25834e-07	24
Yy1	psen2_kd	Vps13c	-0.305224	2.26383e-07	NA
Psmc3	psen2_kd	Ube2o	0.384043	2.27117e-07	12
Psmc3	psen2_kd	Rrp12	0.333128	2.27229e-07	18
Tlr4	scramble	Tnpo1	-0.23038	2.27347e-07	NA
Psmc3	scramble	Gnl2	0.393608	2.27393e-07	9
Ap2a2	scramble	Taco1	0.442872	2.28991e-07	8
Pdhb	psen2_kd	Pak2	-0.195012	2.29614e-07	18
Ap2a2	psen2_kd	Eps8.1	-0.860759	2.30644e-07	NA
siRNA control	psen2_kd	Ptgr1	-0.402137	2.30662e-07	6
Pdhb	psen2_kd	Copb1	-0.190584	2.30966e-07	20
Ap2a2	scramble	Clic5;Clic6	-0.665235	2.32026e-07	1
Arhgef2	psen2_kd	Pfn1.1	-0.250541	2.32876e-07	NA
Pdhb	psen2_kd	Kif2a	-0.327691	2.3371e-07	1
Ap2a2	psen2_kd	Mrto4	0.394386	2.3448e-07	6
Yy1	psen2_kd	Golph3l	-0.438069	2.34607e-07	3
Ap2a2	scramble	Tec.1	-0.502406	2.37059e-07	NA
Pdhb	scramble	Nudc	-0.216793	2.37087e-07	14
Ap2a2	psen2_kd	Rexo4	0.677562	2.40851e-07	4
Yy1	psen2_kd	Fahd2	-0.491716	2.42419e-07	4
Pdhb	scramble	Nudt7	-0.62968	2.428e-07	1
Pdhb	scramble	Coro1c	-0.278069	2.45961e-07	13
Ap2a2	psen2_kd	Rps9	-0.479207	2.47966e-07	9
Ap2a2	psen2_kd	Myo9b	-0.389229	2.48544e-07	NA
Ap2a2	scramble	Apeh	-0.320001	2.48856e-07	NA
Pdhb	psen2_kd	Pbk	0.711037	2.49735e-07	7
siRNA control	psen2_kd	Dnttip2	-0.332159	2.50403e-07	14
Ap2a2	psen2_kd	Osgep	-0.347801	2.50877e-07	11
Tbk1	psen2_kd	Tank	-1.76188	2.51036e-07	NA
Itgb2	scramble	Me2	0.269549	2.51533e-07	15
Pdhb	scramble	Rrp1b.1	0.463644	2.51647e-07	NA
Pdhb	psen2_kd	Xrcc5	0.275567	2.51849e-07	16
Yy1	scramble	Vwa5a	-0.279581	2.52221e-07	15
Pdhb	scramble	Eif2a	-0.241988	2.53203e-07	17
Ap2a2	psen2_kd	Acap2	-0.318047	2.5479e-07	12
Psmc3	scramble	Rps28	-0.26354	2.55322e-07	5
Iqgap1	scramble	Tfrc	0.353392	2.55404e-07	19
siRNA control	psen2_kd	Acp1	0.233446	2.56577e-07	4
Ifih1	psen2_kd	Fdps.1	-0.376318	2.57009e-07	NA
Pdha1	scramble	Twistnb	0.418618	2.57253e-07	5
Tlr4	scramble	Cadm1	0.480509	2.59235e-07	NA
Ddx1	psen2_kd	Pycr1;Pycr2	-0.534816	2.61909e-07	2
Psmc3	psen2_kd	Plekho1	0.698536	2.62702e-07	6
Pdhb	psen2_kd	Nat10	0.217998	2.63494e-07	32
siRNA control	psen2_kd	Uvrag	0.599524	2.65139e-07	6
Ap2a2	psen2_kd	Pnn	0.395757	2.66774e-07	12
Arhgef2	psen2_kd	Tln1.1	-0.28103	2.66844e-07	NA
Ap2a2	scramble	Dpp7	0.633827	2.6699e-07	10
Ap2a2	psen2_kd	Nt5dc3	0.31166	2.67166e-07	14
Ap2a2	scramble	Ndufb3	0.443472	2.68716e-07	1
Yy1	psen2_kd	Eps15l1	-0.377479	2.69518e-07	17
Pdha1	scramble	Tpr	0.184732	2.69783e-07	49
Adh5	psen2_kd	Bri3bp	-0.5514	2.73009e-07	3
Psmc3	scramble	Nampt	-0.326459	2.73089e-07	24
siRNA control	psen2_kd	Msi2	-0.50052	2.7468e-07	NA
Ap2a2	psen2_kd	Degs1	0.630293	2.76882e-07	4
Psmc3	psen2_kd	Phgdh	-0.217301	2.79029e-07	16
Psmc3	scramble	Lta4h	-0.268323	2.79062e-07	25
Kat5	scramble	Cops7b	-0.451881	2.79431e-07	6
Itgav	scramble	Ctsb	0.328362	2.81098e-07	15
Ap2a2	scramble	Smarca4	0.317622	2.8176e-07	NA
Yy1	psen2_kd	Atg4b	-0.498807	2.82697e-07	5
Ap2a2	psen2_kd	Bphl	0.545087	2.82938e-07	6
Ap2a2	scramble	Psmc2	-0.187361	2.86143e-07	17
Psmc3	psen2_kd	Rfc4	0.399994	2.86596e-07	7
Ap2a2	scramble	Rps18	-0.427835	2.86693e-07	5
siRNA control	psen2_kd	Ppm1h	0.54555	2.87057e-07	7
Ap2a2	psen2_kd	Pcna	0.555648	2.87169e-07	6
Psmc3	psen2_kd	Oga	0.347568	2.88088e-07	NA
Itgb2	scramble	Erap1	0.265391	2.88162e-07	24
Tlr4	scramble	Cltc	0.158344	2.88476e-07	64
Ap2a2	psen2_kd	Elp4	-0.438722	2.88828e-07	7
siRNA control	psen2_kd	Pdcl3	0.381065	2.89287e-07	7
Dld	psen2_kd	Uevld	-0.399006	2.95408e-07	7
Ap2a2	psen2_kd	Gys1	-0.61133	2.98006e-07	11
Yy1	scramble	Vps13c	-0.193426	2.98597e-07	NA
Ap2a2	psen2_kd	Mcts1	-0.539975	2.99266e-07	NA
siRNA control	psen2_kd	Ugt1a6a	-1.01264	2.99876e-07	3
siRNA control	psen2_kd	Srxn1	-0.730935	2.99909e-07	2
Pdha1	scramble	Fermt3	-0.213525	3.01475e-07	22
siRNA control	psen2_kd	Tmed5	-0.367409	3.01941e-07	1
Arhgef2	psen2_kd	Dpysl2	-0.334347	3.02361e-07	18
siRNA control	psen2_kd	Hdac6	-0.816056	3.03497e-07	2
Yy1	psen2_kd	Dnmt1.1	0.333246	3.04085e-07	NA
Pdha1	psen2_kd	Tars2	0.330363	3.04749e-07	17
Yy1	psen2_kd	Stip1	-0.187521	3.05341e-07	16
Ap2a2	psen2_kd	Cyfip1	-0.32287	3.07989e-07	13
Ap2a2	psen2_kd	Tecr	0.433697	3.08602e-07	7
Pdhb	scramble	Ube2o	-0.347194	3.10558e-07	12
Dlat	scramble	Aldh1l2	0.623392	3.15733e-07	17
Dlat	scramble	Dkc1	0.264715	3.16653e-07	17
Itgb2	scramble	Atp6v0a1	-0.4078	3.18972e-07	8
Ap2a2	scramble	Syk	-0.386928	3.19989e-07	17
Pdhb	scramble	Ddx27	0.349636	3.2003e-07	14
Itgb2	scramble	Pdxdc1	-0.205799	3.20156e-07	NA
siRNA control	psen2_kd	Atp6ap2	-0.418874	3.22695e-07	4
Tmem30a	scramble	Coro1a.1	-0.470162	3.23332e-07	NA
Itgb2	scramble	Top2b	0.208528	3.23593e-07	31
Ap2a2	scramble	C1qbp	0.365767	3.27419e-07	7
Ap2a2	psen2_kd	Clic1	-0.865778	3.28344e-07	11
Psmc3	psen2_kd	Mpst	-0.32051	3.30274e-07	11
Yy1	scramble	Pecr	0.395133	3.30645e-07	10
Psmc3	psen2_kd	Gpi	-0.417745	3.33217e-07	15
Ticam1	psen2_kd	Fcgr1	0.91889	3.36267e-07	4
Ap2a2	scramble	Esd	-0.497109	3.36348e-07	8
siRNA control	psen2_kd	Hmgn2	0.560435	3.37666e-07	1
siRNA control	psen2_kd	Bnip3	-1.12322	3.39726e-07	2
Pdhb	psen2_kd	Tpt1	-0.462106	3.42792e-07	6
Ap2a2	scramble	Cap1	-0.313998	3.43259e-07	19
Ap2a2	scramble	Noa1	0.428429	3.44478e-07	10
Ticam1	psen2_kd	Sptan1	-0.270288	3.46485e-07	80
siRNA control	psen2_kd	Snx12	-0.38373	3.47967e-07	4
Pdha1	psen2_kd	Dnajc10	-0.285668	3.49372e-07	11
Ap2a2	psen2_kd	Coq4	0.747039	3.49422e-07	1
siRNA control	psen2_kd	Ndufb3	-0.369417	3.50848e-07	1
Ap2a2	psen2_kd	Myom3	-0.911166	3.53695e-07	32
Ticam1	psen2_kd	Mvd	-0.365902	3.54778e-07	10
Yy1	psen2_kd	Mpdu1	-0.533691	3.5478e-07	3
siRNA control	psen2_kd	Mipep	0.279709	3.57063e-07	9
siRNA control	psen2_kd	Prcp	0.338126	3.57945e-07	7
Pdhb	psen2_kd	Prex1	-0.407883	3.61724e-07	16
siRNA control	psen2_kd	Afdn	-0.383227	3.64699e-07	NA
Ap2a2	scramble	Polr1c	0.420264	3.6494e-07	6
Pdha1	scramble	Idh1	-0.362629	3.68793e-07	15
Psmc3	scramble	Cul5	-0.227184	3.69034e-07	15
Ap2a2	psen2_kd	Mtm1	-0.639349	3.69722e-07	6
siRNA control	psen2_kd	Man2b1	0.290459	3.71816e-07	14
Ap2a2	psen2_kd	Osbpl10;Osbpl11	-0.657718	3.72246e-07	2
Ap2a2	psen2_kd	Pa2g4	-0.226271	3.72574e-07	14
Ap2a2	psen2_kd	Cog5	-0.318876	3.73999e-07	11
siRNA control	psen2_kd	Adsl	0.207662	3.75422e-07	12
Ap2a2	scramble	Mapk3	-0.331215	3.77594e-07	5
Ap2a2	scramble	Tbc1d23	-0.324048	3.82256e-07	8
Yy1	psen2_kd	Ywhae	-0.207321	3.83084e-07	8
Tlr4	psen2_kd	Cdk18	0.388201	3.83175e-07	10
siRNA control	psen2_kd	Ppp1cc	0.281974	3.85112e-07	3
Ddx1	psen2_kd	Acsl4	-0.339545	3.85859e-07	NA
Ap2a2	psen2_kd	Rnf213	0.901267	3.86533e-07	99
Ap2a2	psen2_kd	Pik3r4	-0.312293	3.89613e-07	18
Ap2a2	psen2_kd	Eif2s3x;Eif2s3y	-0.309228	3.89964e-07	8
Pdhb	scramble	Bckdhb	0.298734	3.93166e-07	9
Ap2a2	scramble	Abraxas2	-0.409041	3.96603e-07	5
Psmc3	psen2_kd	Apex1	-0.285635	3.96704e-07	18
Pdhb	psen2_kd	Usp47	-0.306155	3.97928e-07	24
Tmem30a	psen2_kd	Coro1a.1	-0.440807	3.99199e-07	NA
siRNA control	psen2_kd	Stag2	0.290117	3.99398e-07	14
Psmc3	scramble	Aamp	0.497183	4.00492e-07	6
Ap2a2	scramble	Utp14a	0.336672	4.0272e-07	13
Capn1	psen2_kd	Lmnb1	0.245542	4.0761e-07	27
Psmc3	psen2_kd	Orc4	0.477504	4.08518e-07	7
Yy1	psen2_kd	Cndp2	-0.300237	4.08687e-07	19
Ap2a2	psen2_kd	Nae1	-0.3855	4.09335e-07	8
Ap2a2	psen2_kd	Safb;Safb2	0.451719	4.14967e-07	7
Yy1	scramble	Man2c1	-0.547545	4.18043e-07	5
siRNA control	psen2_kd	Vars1	-0.176281	4.22962e-07	34
Pdhb	psen2_kd	Uqcrc1	0.236517	4.23197e-07	14
Ticam1	psen2_kd	Isg15	1.44541	4.25985e-07	3
siRNA control	psen2_kd	Fam98a	-0.332267	4.26194e-07	4
Sqstm1	psen2_kd	Sqstm1	-1.34637	4.28306e-07	1
Psmc3	psen2_kd	Tbk1	0.461371	4.29411e-07	11
Pdhb	scramble	Lyplal1	0.403413	4.29694e-07	5
Arhgef2	psen2_kd	Dhx9.1	0.275015	4.29806e-07	NA
Ap2a2	psen2_kd	Paf1	0.315141	4.29924e-07	10
siRNA control	psen2_kd	Tbcel	0.564108	4.3376e-07	NA
siRNA control	psen2_kd	Cul1	-0.266826	4.36232e-07	17
Ap2a2	scramble	Ap1m1	-0.356292	4.37109e-07	10
Psmc3	psen2_kd	Atxn2l	-0.257018	4.38088e-07	18
Ap2a2	psen2_kd	Card11	-0.365075	4.41656e-07	NA
Psmc3	psen2_kd	Abcb6	0.649907	4.43076e-07	5
siRNA control	psen2_kd	Hs1bp3	-0.424978	4.4313e-07	6
Pdhb	scramble	Tra2b	0.329593	4.4478e-07	8
Psmc3	scramble	Colec12	-0.49943	4.47939e-07	9
Ap2a2	psen2_kd	Mtss1	-1.26737	4.49279e-07	6
siRNA control	psen2_kd	Coa3	0.430813	4.50035e-07	2
Ap2a2	scramble	Psmc5	-0.202267	4.56996e-07	11
siRNA control	psen2_kd	Myo9b	-0.292857	4.57185e-07	NA
Psmc3	scramble	Pter	-0.248195	4.5733e-07	11
Dlat	scramble	Abcd1	-0.423076	4.58005e-07	16
siRNA control	psen2_kd	Arhgap1;ARHGAP1	0.87118	4.59919e-07	NA
Ap2a2	scramble	Dhrs4	0.319837	4.60936e-07	10
Psmc3	scramble	Rpa1	0.238613	4.62227e-07	17
Ap2a2	psen2_kd	Tex10	0.405319	4.63691e-07	10
Ap2a2	psen2_kd	Canx	0.379577	4.64114e-07	12
Ap2a2	psen2_kd	Taco1	0.47692	4.64377e-07	8
siRNA control	psen2_kd	Lancl1	0.400489	4.64379e-07	8
Yy1	psen2_kd	Rpn1	-0.210527	4.64923e-07	31
Psmc3	scramble	Ddb1	0.127612	4.65443e-07	35
Yy1	psen2_kd	Slc37a2	-0.679067	4.66254e-07	NA
Yy1	psen2_kd	Dock1	-0.317699	4.66757e-07	19
Pdha1	scramble	Rbm34	0.385127	4.68282e-07	9
Arhgef2	scramble	Plpbp	-0.38707	4.68948e-07	3
Yy1	psen2_kd	Dtymk	0.322069	4.69034e-07	9
Pdhb	scramble	Gramd1b.1	0.584358	4.70726e-07	NA
Pdhb	psen2_kd	Znf638	0.282253	4.7077e-07	21
Ap2a2	scramble	Atp5f1a	0.231984	4.74536e-07	16
Ap2a2	psen2_kd	Anxa3.3	-0.374715	4.75746e-07	NA
Ap2a2	scramble	Ubr4	-0.17942	4.77041e-07	NA
Ap2a2	psen2_kd	Tdrkh	0.467466	4.77394e-07	12
Pdhb	psen2_kd	Ddx6	-0.266954	4.78855e-07	19
Sqstm1	psen2_kd	Rab27a	-0.373929	4.8045e-07	4
Ap2a2	scramble	Nup214	0.237896	4.82263e-07	26
Psmc3	psen2_kd	Rfc2	0.467182	4.83685e-07	8
Pdhb	psen2_kd	Ifrd1	1.05113	4.8516e-07	3
Ap2a2	psen2_kd	Pon3	0.391076	4.87911e-07	8
Ap2a2	psen2_kd	Kif5a;Kif5b	-0.244107	4.89146e-07	8
Psmc3	scramble	Pbk	0.617151	4.89186e-07	7
siRNA control	psen2_kd	Galk2	-0.5164	4.92453e-07	9
Ap2a2	scramble	Crnkl1	0.317831	4.94577e-07	17
Psmc3	scramble	Ptpn6.1	-0.15833	4.98771e-07	NA
Yy1	psen2_kd	Hk2	-0.375556	4.99042e-07	27
siRNA control	psen2_kd	Ipo4	0.229131	5.01507e-07	22
Dld	psen2_kd	Ifit1	1.20086	5.01819e-07	10
Ap2a2	psen2_kd	Rtp4	1.13535	5.02432e-07	5
Psmc3	psen2_kd	Ankrd17	0.288013	5.08632e-07	19
siRNA control	psen2_kd	Rbfa	0.54386	5.11507e-07	4
Ap2a2	scramble	Gmpr2	-0.515464	5.13446e-07	3
Ap2a2	psen2_kd	Plpbp	-0.392174	5.15228e-07	3
Ap2a2	psen2_kd	Mndal	0.863124	5.17222e-07	3
Tlr4	scramble	Gpt	0.266385	5.21702e-07	7
Ap2a2	psen2_kd	Ufd1	-0.409055	5.22095e-07	6
Ap2a2	psen2_kd	Prkar2b	-0.604351	5.23215e-07	6
Pdhb	scramble	Dhx37	0.370894	5.25111e-07	12
Ap2a2	scramble	Wdr43	0.484218	5.2635e-07	12
siRNA control	psen2_kd	Mto1	0.294411	5.27829e-07	12
siRNA control	psen2_kd	Scamp3	-0.294446	5.2827e-07	7
Ap2a2	psen2_kd	Gdi1	-0.72982	5.3028e-07	13
Yy1	psen2_kd	Pak2	-0.190722	5.32577e-07	18
siRNA control	psen2_kd	Alad	-0.366364	5.32781e-07	6
siRNA control	psen2_kd	Eci2;Eci3	0.399895	5.32957e-07	2
Ticam1	psen2_kd	Kdsr	-0.4487	5.34518e-07	4
siRNA control	psen2_kd	Atp2b1	0.452538	5.37028e-07	10
Ap2a2	scramble	Cpsf1.1	0.294114	5.43146e-07	NA
Psmc3	scramble	Hspd1	0.226709	5.45278e-07	28
Ap2a2	psen2_kd	Vma21	0.637345	5.45919e-07	1
Ap2a2	scramble	Prkcd	-0.360118	5.46005e-07	15
Yy1	psen2_kd	Abr	-0.472567	5.4665e-07	21
Ap2a2	scramble	Ogdh	0.247194	5.47572e-07	27
Dlat	scramble	Mvp	-0.214944	5.51127e-07	29
Ap2a2	psen2_kd	Aurkb	2.35536	5.51311e-07	7
Ap2a2	scramble	Fh	0.299381	5.51569e-07	NA
Pdha1	psen2_kd	Top2a;Top2b	0.385383	5.53493e-07	5
siRNA control	psen2_kd	Bphl	0.409387	5.54433e-07	6
Pdha1	scramble	Gpt2	0.676797	5.54718e-07	6
Psmc3	psen2_kd	Myo1d	0.558787	5.54878e-07	31
Pdha1	psen2_kd	Hsd17b4	-0.268849	5.56814e-07	23
Psmc3	psen2_kd	Kif11	1.08102	5.57849e-07	9
Arhgef2	psen2_kd	Osbpl8	-0.397154	5.61592e-07	16
Pdha1	scramble	Pdcd11	0.312065	5.64755e-07	42
siRNA control	psen2_kd	Ndufaf7	-0.400911	5.65472e-07	9
Ap2a2	scramble	L2hgdh	-0.315068	5.65792e-07	8
Dlat	scramble	Top2b	0.235354	5.66731e-07	31
Ap2a2	scramble	Adpgk	0.335279	5.66782e-07	NA
siRNA control	psen2_kd	Adck1	0.451952	5.69092e-07	6
Yy1	psen2_kd	Psme1	0.334585	5.69133e-07	14
Ap2a2	psen2_kd	Nol12	0.88818	5.69763e-07	1
siRNA control	psen2_kd	Card9	-0.308664	5.70033e-07	7
Pdhb	psen2_kd	Eef2.2	-0.231949	5.71918e-07	NA
Ap2a2	scramble	Mecr	0.282966	5.72701e-07	9
Pdhb	psen2_kd	G6pdx	-0.330894	5.73866e-07	24
Ap2a2	scramble	Mki67	0.570043	5.74076e-07	57
Psmc3	scramble	Ddx20	0.246863	5.75557e-07	19
Ap2a2	psen2_kd	Wdr74	0.707478	5.77782e-07	8
Ap2a2	psen2_kd	Ndufb3	0.476725	5.7883e-07	1
Yy1	scramble	Rex1bd	-0.77478	5.83249e-07	5
Ap2a2	psen2_kd	Zfr	0.358375	5.83583e-07	18
siRNA control	psen2_kd	Nfatc2	-0.853356	5.8363e-07	NA
Pdhx	scramble	Dhrs4	-0.317759	5.87233e-07	10
Ap2a2	scramble	Smc3	0.204187	6.04881e-07	34
Ap2a2	scramble	Ap1b1;Ap2b1	-0.398013	6.05764e-07	NA
Pdhb	scramble	Nop2.1	0.363205	6.06237e-07	NA
Psmc3	scramble	Ncdn	0.442209	6.07031e-07	NA
Ap2a2	psen2_kd	Xab2	0.368891	6.10139e-07	13
Yy1	psen2_kd	Elmo1	-0.25248	6.12078e-07	10
siRNA control	psen2_kd	Ift22	0.351818	6.13912e-07	7
Psmc3	scramble	Ppp1r7	-0.198499	6.17322e-07	12
Psmc3	scramble	Snx2	-0.175332	6.18393e-07	19
Pdha1	scramble	Acsl1	-0.266622	6.1882e-07	13
Ap2a2	scramble	Acaa2	0.294623	6.18834e-07	13
Pdha1	scramble	Heatr1	0.320627	6.18974e-07	45
Psmc3	psen2_kd	Basp1	-0.567944	6.28294e-07	10
Ap2a2	psen2_kd	Ergic1	0.517959	6.29747e-07	9
Pdhb	scramble	Plgrkt	0.398474	6.3199e-07	2
Ap2a2	psen2_kd	Sh3bgrl3	-0.682049	6.33956e-07	2
Ap2a2	psen2_kd	Ckap5	0.250818	6.34327e-07	NA
Yy1	scramble	Yars1	-0.212013	6.36005e-07	25
siRNA control	psen2_kd	Arfgap1	-0.584886	6.36927e-07	3
Kif1b	scramble	Setd7	-0.606566	6.38219e-07	3
Ap2a2	psen2_kd	Ddi2	-0.407961	6.45829e-07	5
Yy1	psen2_kd	Lgals1	-0.68911	6.50667e-07	5
siRNA control	psen2_kd	Arpc4	0.314417	6.52797e-07	6
Ap2a2	psen2_kd	Ndufa2	0.373603	6.53138e-07	3
Pdha1	psen2_kd	Pola1	0.295762	6.55014e-07	23
siRNA control	psen2_kd	Plcl2	0.399961	6.57254e-07	10
Pdhb	psen2_kd	Elavl1	0.247779	6.57346e-07	8
Pdhb	psen2_kd	Echs1	0.335381	6.59547e-07	5
Pdhb	psen2_kd	Aldh9a1	-0.170055	6.60987e-07	15
Ap2a2	scramble	Diaph1	-0.336631	6.64133e-07	19
Psmc3	scramble	Pebp1	-0.234813	6.65547e-07	5
Yy1	psen2_kd	Nucb2	-0.355196	6.66219e-07	13
Pdhb	scramble	Dhrs7	0.321531	6.67151e-07	7
siRNA control	psen2_kd	NA.54	-0.511054	6.7463e-07	NA
Ap2a2	psen2_kd	Pcca	0.422332	6.74642e-07	9
Yy1	psen2_kd	Ndufb7	-0.48951	6.7513e-07	7
Pdha1	scramble	Rbmx;Rbmxl1	0.252203	6.76246e-07	10
Pdhb	scramble	Atxn10	-0.284368	6.79216e-07	13
Ap2a2	psen2_kd	Capns1	-0.761321	6.81867e-07	4
Pdhb	psen2_kd	Hnrnpl.1	0.247865	6.82014e-07	NA
Pdha1	scramble	Wdfy4	-0.21721	6.82067e-07	51
siRNA control	psen2_kd	Dhx36	-0.239204	6.84034e-07	18
Sqstm1	scramble	Hsd17b4	-0.2835	6.90298e-07	23
Psmc3	psen2_kd	Gnaq	-0.466968	6.9239e-07	11
Psmc3	psen2_kd	Smad2;Smad3;Smad5	0.589336	6.94013e-07	NA
Pdhb	scramble	Pdcd11	0.310225	7.02194e-07	42
Ap2a2	psen2_kd	Rrs1	0.718363	7.06444e-07	5
Ap2a2	scramble	Yars2	0.328679	7.0727e-07	11
siRNA control	psen2_kd	Aars2	-0.341787	7.09638e-07	11
Ddx1	psen2_kd	Rab27a	-0.398616	7.10504e-07	4
Ap2a2	scramble	Mcm5	0.33801	7.10886e-07	14
Psmc3	psen2_kd	Snap47	0.589769	7.18983e-07	10
Ap2a2	scramble	Hnrnpll	-0.399651	7.205e-07	19
Ap2a2	psen2_kd	Crkl	-0.331069	7.24896e-07	6
Yy1	psen2_kd	Hspa14	0.251779	7.27757e-07	16
Psmc3	scramble	Hdlbp	0.296983	7.27974e-07	32
Pdhb	psen2_kd	Ipo7	-0.200165	7.30687e-07	26
Pdha1	scramble	Noc3l	0.394309	7.31586e-07	12
Ano6	scramble	Capza1	-0.394123	7.32988e-07	7
Dlat	scramble	Acly	-0.222763	7.3335e-07	22
Ap2a2	scramble	Farsb	-0.255892	7.33874e-07	20
Pdhb	psen2_kd	Pkm	-0.313307	7.34294e-07	7
Ap2a2	psen2_kd	Rpl10a.1	-0.456497	7.34636e-07	NA
Psmc3	scramble	Crat	0.337648	7.3532e-07	12
Tlr4	scramble	Rab32	-0.408047	7.39205e-07	3
Yy1	psen2_kd	Nelfa	-0.531059	7.43511e-07	4
Psmc3	psen2_kd	Cand1	-0.198581	7.46152e-07	40
Ap2a2	psen2_kd	Hck	-0.887155	7.46585e-07	NA
Ap2a2	scramble	Utp11	0.449059	7.48562e-07	9
Ap2a2	psen2_kd	Tle3	-0.57028	7.63027e-07	NA
Psmc3	psen2_kd	Ddx21	0.47278	7.65961e-07	34
Ap2a2	scramble	Phb	0.221725	7.66203e-07	16
Ticam1	psen2_kd	Myh9	0.162205	7.67472e-07	79
Pdha1	scramble	Las1l	0.323097	7.68083e-07	16
Kat5	psen2_kd	Stambpl1	-0.373486	7.69628e-07	8
siRNA control	psen2_kd	Mapk14	0.371946	7.70774e-07	3
Pdhb	psen2_kd	Uhrf1	0.860382	7.75994e-07	NA
Pdha1	scramble	Mdn1.1	0.207147	7.78428e-07	NA
Psmc3	psen2_kd	Set	-0.262618	7.79917e-07	2
Sqstm1	psen2_kd	Mov10	0.441243	7.80328e-07	22
siRNA control	psen2_kd	Pdhb	0.220202	7.87919e-07	6
Pdhb	scramble	Cyp27a1	0.415663	7.88498e-07	9
siRNA control	psen2_kd	Actr3	0.236097	7.90182e-07	13
Ap2a2	scramble	Xpo7.1	-0.289717	7.90712e-07	NA
Psmc3	psen2_kd	Smc4	0.333213	7.91473e-07	24
Arhgef2	psen2_kd	Stx7	-0.469237	7.91624e-07	7
Yy1	psen2_kd	Atp6v1b1	-0.434942	7.93556e-07	4
siRNA control	psen2_kd	Txnrd1	0.394854	7.93809e-07	3
Ap2a2	psen2_kd	Gpr137b	-0.762805	7.94703e-07	2
Ticam1	psen2_kd	Sptbn1	-0.249616	7.9503e-07	69
Ap2a2	psen2_kd	Eps15	-0.290466	7.97355e-07	18
Ap2a2	scramble	Vps26b	-0.32053	7.98166e-07	5
Ap2a2	psen2_kd	S100a13	-0.805254	8.03297e-07	3
Pdhb	psen2_kd	Rbm14	0.322638	8.05145e-07	18
Psmc3	scramble	Pdk1	-0.421437	8.10385e-07	8
Ap2a2	psen2_kd	Plaa	-0.278474	8.10568e-07	26
Ifih1	psen2_kd	Gda	-0.357423	8.1728e-07	10
Ap2a2	psen2_kd	Fggy	-0.634978	8.181e-07	5
Ap2a2	scramble	Eef2.2	-0.225531	8.21683e-07	NA
siRNA control	psen2_kd	Vat1	-0.351321	8.22414e-07	11
Pdhb	psen2_kd	Psip1	0.282162	8.23067e-07	9
Psmc3	psen2_kd	Chd8	0.475425	8.26589e-07	7
Pdha1	psen2_kd	Mvp	-0.200395	8.31227e-07	29
Ap2a2	scramble	Ap2b1	-0.279469	8.33091e-07	NA
siRNA control	psen2_kd	Suclg1	0.334977	8.34153e-07	6
Pkm	scramble	Lbr	-0.319724	8.3559e-07	13
Psmc3	psen2_kd	NA	-0.565894	8.43907e-07	NA
Pdhb	scramble	Ncf1	-0.654141	8.47623e-07	7
Pdhb	psen2_kd	Atpaf1	0.547277	8.52047e-07	4
Capn1	psen2_kd	Ctsb	-0.324529	8.56926e-07	15
Ap2a2	psen2_kd	Rab1b.1	-0.397036	8.57184e-07	NA
Pdhb	scramble	Smpdl3b	-0.384279	8.57947e-07	8
Pdhb	scramble	Heatr1	0.317768	8.58951e-07	45
Ap2a2	scramble	Fam114a2	-0.484959	8.64146e-07	NA
Tlr4	psen2_kd	Gpd1l	-0.406072	8.673e-07	NA
Itgav	scramble	Mfge8	0.756299	8.67856e-07	NA
siRNA control	psen2_kd	Epb41l1	-0.431421	8.7078e-07	8
Ap2a2	psen2_kd	Inppl1	-0.292059	8.72424e-07	16
Pdhb	scramble	Plod2	-0.71919	8.74505e-07	14
siRNA control	psen2_kd	Ythdf1	-0.868444	8.74687e-07	2
Yy1	psen2_kd	Tns2;Tns3	-0.981944	8.77563e-07	NA
Ap2a2	scramble	Pak2	-0.184746	8.78891e-07	18
Psmc3	scramble	Sugt1	0.205084	8.81962e-07	14
Ap2a2	scramble	Tcp1	-0.144212	8.86729e-07	20
Psmc3	psen2_kd	Iars1	-0.224959	8.91176e-07	41
Yy1	psen2_kd	Eif2a	0.238252	8.91456e-07	17
siRNA control	psen2_kd	Npc1	-0.4999	8.97082e-07	4
Pdha1	scramble	Dpysl2	-0.318842	8.97876e-07	18
siRNA control	psen2_kd	Rufy1	0.216558	9.04534e-07	16
siRNA control	psen2_kd	Nop56	-0.235386	9.07985e-07	26
Ap2a2	scramble	Calm3	-0.225454	9.12957e-07	3
Psmc3	scramble	Fmnl1	-0.461254	9.14169e-07	6
Ap2a2	scramble	Mapre1	-0.467445	9.15227e-07	6
Arhgef2	psen2_kd	Fdps.1	-0.363681	9.17724e-07	NA
Pdhb	scramble	Snx1	-0.22825	9.17839e-07	12
Psmc3	psen2_kd	Smpd4	0.342363	9.18066e-07	14
Ap2a2	psen2_kd	Nudt5	-0.423404	9.2223e-07	7
Pdha1	psen2_kd	Anxa6	-0.320524	9.24173e-07	28
Psmc3	psen2_kd	Zfand5	1.51525	9.26034e-07	3
Ap2a2	psen2_kd	Ddx23	0.26404	9.35396e-07	15
Ap2a2	psen2_kd	Ifi203	1.17039	9.39658e-07	9
Ap2a2	scramble	Qki	-0.386992	9.42124e-07	NA
siRNA control	psen2_kd	Etfb	0.177847	9.43198e-07	10
Pdha1	scramble	Nop2.1	0.358813	9.45382e-07	NA
Pdha1	scramble	Fnbp1	-0.414959	9.49472e-07	4
Yy1	scramble	Hint2	-1.81955	9.56838e-07	3
siRNA control	psen2_kd	BC094435	-0.277328	9.59184e-07	22
siRNA control	psen2_kd	Pcx	0.250712	9.62996e-07	23
Psmc3	scramble	Lsp1	-0.762075	9.66903e-07	NA
Ap2a2	scramble	Gatm	0.650449	9.70614e-07	3
siRNA control	psen2_kd	Mgst1	-0.526374	9.71575e-07	2
Ap2a2	scramble	Eno2.1	-0.673791	9.72928e-07	NA
siRNA control	psen2_kd	Ccdc22	-0.261905	9.73937e-07	15
Arhgef2	psen2_kd	Mvp	-0.199513	9.75287e-07	29
Ap2a2	psen2_kd	Gle1	0.617906	9.79344e-07	5
Ap2a2	scramble	Ddx20	0.270403	9.80141e-07	19
Yy1	psen2_kd	Dpp3	-0.241291	9.80659e-07	20
Ano6	psen2_kd	Flna.1	0.287419	9.82127e-07	NA
Pdhb	psen2_kd	Rfc1	0.323032	9.84839e-07	NA
Ap2a2	psen2_kd	Ncoa5.1	0.724315	9.8736e-07	NA
Ap2a2	psen2_kd	Atad3	0.307419	9.87473e-07	18
Itgav	scramble	Acsl4	0.301544	1.00533e-06	NA
Ap2a2	psen2_kd	Gatd1	-0.396669	1.00607e-06	4
Ap2a2	scramble	Krr1	0.315685	1.00926e-06	9
Yy1	psen2_kd	Timm50	0.320438	1.01098e-06	11
Ap2a2	scramble	Lhpp	-0.490679	1.01529e-06	4
Yy1	psen2_kd	Echs1	-0.599844	1.02046e-06	5
Pkm	scramble	Hsd17b4	-0.259651	1.02197e-06	23
Psmc3	scramble	Ncl	0.152711	1.0234e-06	16
Ap2a2	psen2_kd	Psap	-0.394021	1.02441e-06	16
Ifih1	scramble	Gda	-0.348775	1.02691e-06	10
Ap2a2	psen2_kd	Hba	2.26765	1.03132e-06	1
Yy1	psen2_kd	Mrpl16	-0.411698	1.03191e-06	4
Itgb2	psen2_kd	Mogs	-0.307682	1.0329e-06	20
Ap2a2	psen2_kd	Ap3d1	-0.235186	1.0338e-06	22
Ap2a2	scramble	Dhdh	-0.492144	1.03934e-06	7
Arhgef2	psen2_kd	Nat10	0.210049	1.04658e-06	32
Pdhb	scramble	Arcn1	-0.182914	1.04697e-06	16
Pdha1	scramble	Ssb.1	0.206885	1.04864e-06	NA
siRNA control	psen2_kd	Plin2	-0.57064	1.05099e-06	6
Pdhb	psen2_kd	Thrap3	0.277815	1.05589e-06	15
Yy1	psen2_kd	Coro1c	-0.272278	1.05739e-06	13
Ticam1	scramble	Ak3	-0.312867	1.05977e-06	9
Ap2a2	scramble	Glul	-0.596466	1.06119e-06	7
Ap2a2	psen2_kd	Ube4b	-0.350911	1.06711e-06	14
Ap2a2	psen2_kd	Lhpp	-0.537581	1.06821e-06	4
Ap2a2	scramble	Znrf2	-0.762672	1.07768e-06	2
Psmc3	psen2_kd	Pla2g4a	0.507365	1.07977e-06	10
Ap2a2	psen2_kd	Pak2	-0.201515	1.08421e-06	18
Gabpa	scramble	Rab8a	-0.602502	1.08597e-06	4
siRNA control	psen2_kd	Tktl1	0.460228	1.08897e-06	1
Pdha1	scramble	Trap1	0.180612	1.08918e-06	23
Tlr4	scramble	Igf2bp3	-0.409841	1.09073e-06	10
Pdhb	scramble	Myo1f	-0.294889	1.09351e-06	15
Dlat	scramble	Trap1	0.195015	1.10298e-06	23
Ap2a2	scramble	Cog6	-0.305153	1.10335e-06	11
Arhgef2	psen2_kd	Scfd1	-0.21193	1.10436e-06	14
Psmc3	scramble	Blvrb	0.608566	1.1073e-06	5
Ap2a2	psen2_kd	Aldh2	0.282115	1.11325e-06	16
Itgav	psen2_kd	Lyz2	0.695169	1.11715e-06	2
Psmc3	psen2_kd	Plek	0.50399	1.12561e-06	6
Dhx58	psen2_kd	Nat10	-0.20962	1.12617e-06	32
Pdhb	scramble	Trmt1	0.377734	1.12618e-06	6
Yy1	psen2_kd	Top2a;Top2b	0.377921	1.12865e-06	5
Ap2a2	psen2_kd	Utp3	0.488917	1.12916e-06	NA
Dld	scramble	Cdk2;Cdk3	-0.569639	1.13051e-06	NA
Ap2a2	scramble	Cs	0.290526	1.13059e-06	12
Ap2a2	scramble	Rpl7	-0.327468	1.13724e-06	13
Yy1	psen2_kd	Mrpl23	-0.586	1.1471e-06	4
Ap2a2	scramble	Prkra	-0.419254	1.14927e-06	9
siRNA control	psen2_kd	Clpb	0.465013	1.15182e-06	10
Dld	scramble	Tec	-0.442312	1.15321e-06	15
Ddx1	psen2_kd	Oasl1	0.895252	1.15351e-06	13
Yy1	scramble	Ktn1.1	0.244253	1.15371e-06	NA
Yy1	psen2_kd	Agl	-0.385269	1.15484e-06	26
Pdhb	psen2_kd	Eif2a	-0.236533	1.15704e-06	17
Pdhb	scramble	Aars1	0.225859	1.16225e-06	23
Psmc3	scramble	Tardbp	0.16774	1.16644e-06	7
Ap2a2	psen2_kd	Sf3b2	0.231051	1.16864e-06	11
Ap2a2	scramble	Cct6a	-0.168935	1.17349e-06	18
Ap2a2	scramble	Rnmt	-0.262967	1.17466e-06	12
Ano6	scramble	Trim14	-2.02995	1.17472e-06	6
Dld	scramble	Eif1b	-0.359889	1.17988e-06	7
Pdhb	scramble	Inpp5d	-0.267619	1.18416e-06	NA
Pdha1	scramble	Fabp5	-0.281699	1.18575e-06	7
Tlr4	psen2_kd	Src	0.416071	1.18656e-06	9
Ap2a2	scramble	Dera	-0.331907	1.18802e-06	12
Arhgef2	scramble	Heatr1	0.340096	1.19505e-06	45
siRNA control	psen2_kd	Cyfip1;Cyfip2	0.295977	1.19922e-06	7
Ap2a2	scramble	Cab39	-0.291419	1.20077e-06	11
Ap2a2	psen2_kd	Ifit2	2.07997	1.20091e-06	2
Ap2a2	psen2_kd	Poglut1	0.429157	1.20583e-06	6
siRNA control	psen2_kd	Apobr	-0.330903	1.20616e-06	10
Ano6	scramble	Smc2	-0.268913	1.2099e-06	35
Yy1	scramble	Fermt3	-0.205625	1.21106e-06	22
siRNA control	psen2_kd	Arpc1a	0.481988	1.21125e-06	5
Ap2a2	scramble	Snx27	-0.248185	1.21184e-06	12
Yy1	scramble	Apex1	-0.252529	1.21298e-06	18
Ap2a2	psen2_kd	Ptpn23	-0.316726	1.21455e-06	NA
Tmem30a	psen2_kd	Mccc2	-0.295397	1.21773e-06	14
Dlat	scramble	Gsdmdc1	-0.260695	1.22097e-06	12
Psmc3	scramble	Ptpa	-0.356422	1.22194e-06	5
Yy1	scramble	Dync1h1	-0.152962	1.22243e-06	123
Ap2a2	psen2_kd	Speg	-0.444992	1.2286e-06	NA
Pdhb	psen2_kd	Ddx17	0.246658	1.22869e-06	15
Yy1	scramble	Tns1	-0.231262	1.22948e-06	27
Ap2a2	psen2_kd	Selenbp1	-1.58879	1.23691e-06	25
Pdhb	scramble	Mdn1.1	0.204495	1.23901e-06	NA
Ap2a2	scramble	Mcm6	0.295593	1.24365e-06	28
Ap2a2	psen2_kd	Rdh11	0.395215	1.24732e-06	7
Yy1	psen2_kd	Set	-0.240601	1.24818e-06	2
Capn1	scramble	Vwa5a	0.26774	1.25119e-06	15
siRNA control	psen2_kd	Sirt2	-0.417309	1.25211e-06	NA
Psmc3	scramble	Plod2	-0.64061	1.25518e-06	14
Pdhb	psen2_kd	Ppp1r7	-0.220292	1.25954e-06	12
Psmc3	psen2_kd	Psmd9	-0.272272	1.27393e-06	7
Ap2a2	psen2_kd	Plg	3.63076	1.27533e-06	1
Ap2a2	scramble	Utp14a;Utp14b	0.470384	1.27878e-06	2
Psmc3	psen2_kd	Lmnb1	-0.256336	1.29011e-06	27
siRNA control	psen2_kd	Maip1	0.315922	1.29029e-06	5
Ap2a2	scramble	Psma1	-0.26126	1.29399e-06	8
Ap2a2	psen2_kd	Lyplal1	0.429438	1.2944e-06	5
Ap2a2	psen2_kd	Vps26b	-0.346954	1.2971e-06	5
Ap2a2	psen2_kd	Atg5	-0.492987	1.29725e-06	5
Ap2a2	scramble	Lcmt1	-0.710374	1.30875e-06	2
Dlat	psen2_kd	Cct8	-0.148991	1.3193e-06	26
Pdhb	psen2_kd	Hnrnpa2b1	0.253446	1.32285e-06	17
Ap2a2	psen2_kd	Dnajc10	0.296795	1.32362e-06	11
siRNA control	psen2_kd	Creld1	-0.600932	1.32429e-06	2
Psmc3	scramble	Eno2.1	-0.600955	1.33077e-06	NA
Pdha1	scramble	Dhx37	0.361496	1.33442e-06	12
Ap2a2	psen2_kd	Atp6v1h	0.271789	1.33568e-06	10
Ap2a2	scramble	Ywhaz	-0.200696	1.33664e-06	8
Ap2a2	scramble	Cog2	-0.297637	1.33979e-06	13
siRNA control	psen2_kd	Thop1	0.175151	1.34093e-06	20
Tlr4	psen2_kd	Psma6	-0.203883	1.35052e-06	8
Arhgef2	scramble	Cars1	-0.254386	1.35057e-06	17
siRNA control	psen2_kd	Arhgap25	-0.40827	1.35431e-06	8
Psmc3	psen2_kd	Depdc7	1.4745	1.35689e-06	2
Ap2a2	psen2_kd	Slc25a13	0.408167	1.36032e-06	18
Ap2a2	psen2_kd	Hint1	-0.464626	1.36692e-06	4
Arhgef2	psen2_kd	Plg	1.43024	1.36876e-06	1
Ap2a2	psen2_kd	Manba	0.337007	1.37219e-06	16
Yy1	scramble	G6pdx	-0.317201	1.37338e-06	24
Psmc3	psen2_kd	Ppp1r12a	0.285022	1.37472e-06	15
Pdhb	scramble	Clic1	-0.241559	1.3761e-06	11
Ap2a2	psen2_kd	Qtrt2	-0.544872	1.38671e-06	4
Ap2a2	psen2_kd	Ubfd1	-0.558782	1.39067e-06	2
Psmc3	psen2_kd	Dpysl2	-0.34556	1.39204e-06	18
Ap2a2	psen2_kd	Acad9	0.313972	1.39272e-06	19
Yy1	psen2_kd	Srp54	-0.2267	1.40114e-06	10
siRNA control	psen2_kd	Vps39	-0.292309	1.40592e-06	NA
Yy1	scramble	Srsf9	0.330627	1.40627e-06	6
siRNA control	psen2_kd	Dmxl2	-0.764127	1.41066e-06	NA
Ap2a2	psen2_kd	Cyp51a1	1.01846	1.41217e-06	15
Psmc3	scramble	Eml2	-0.41015	1.41955e-06	13
Tlr4	psen2_kd	Plec	-0.217584	1.43486e-06	NA
Pdha1	scramble	Csf1r	-0.789791	1.43745e-06	8
Ap2a2	psen2_kd	Gng12	-0.623445	1.44155e-06	1
Itgav	scramble	Lmnb1	-0.232877	1.44928e-06	27
Ap2a2	psen2_kd	Dlat	0.310394	1.44938e-06	14
Psmc3	scramble	Ero1a	-0.624827	1.45539e-06	16
Ap2a2	psen2_kd	Fmnl1	-0.555148	1.45945e-06	6
siRNA control	psen2_kd	Actn1	0.229397	1.4615e-06	14
Ap2a2	psen2_kd	Rnps1	0.545259	1.46701e-06	NA
Psmc3	psen2_kd	Tbc1d15	0.295478	1.47101e-06	18
Ap2a2	scramble	Ppp2r1a	-0.280879	1.47636e-06	10
Yy1	psen2_kd	Rfc3	0.334768	1.48614e-06	14
Yy1	psen2_kd	Psmd5	-0.245005	1.49188e-06	13
Pdha1	scramble	Vkorc1	0.453424	1.49396e-06	1
Dlat	psen2_kd	Glul	0.648121	1.49661e-06	7
siRNA control	psen2_kd	Arf4	0.380198	1.51156e-06	1
siRNA control	psen2_kd	Coro7	-0.237967	1.51491e-06	14
Ap2a2	psen2_kd	Cstf2	0.392243	1.52117e-06	3
Ap2a2	psen2_kd	Pycr3	-0.322478	1.52127e-06	5
Psmc3	scramble	Nvl	0.275965	1.5321e-06	20
Tlr4	psen2_kd	Phgdh	-0.192494	1.55114e-06	16
Ap2a2	psen2_kd	Nudcd1	-0.325001	1.55481e-06	10
Ap2a2	psen2_kd	Ubtf	0.306622	1.57715e-06	NA
siRNA control	psen2_kd	Acot9	0.3897	1.57885e-06	8
Ap2a2	scramble	Sh3pxd2b	-0.307628	1.59873e-06	16
Ap2a2	psen2_kd	Tra2a	0.435374	1.6061e-06	6
Arhgef2	psen2_kd	Rnh1	-0.326407	1.6074e-06	20
Pdhb	psen2_kd	Srsf1	0.258203	1.61113e-06	11
Pdhb	scramble	Tbca	-0.240966	1.61481e-06	6
Arhgef2	scramble	Lmnb1	0.250767	1.61485e-06	27
Tlr4	scramble	Steap3	0.328358	1.6155e-06	NA
Itgb2	scramble	Hnrnpc	0.199636	1.61863e-06	NA
siRNA control	psen2_kd	Wdr74.1	-0.417316	1.6262e-06	NA
Ap2a2	scramble	Smarcc1	0.288495	1.63119e-06	17
Ap2a2	psen2_kd	Dcaf8	-0.439327	1.64249e-06	10
Ap2a2	psen2_kd	Ctr9	0.353267	1.64787e-06	13
Psmc3	scramble	Mad2l1	0.366559	1.65668e-06	5
Arhgef2	psen2_kd	Aldoa	-0.41817	1.673e-06	14
Ap2a2	psen2_kd	Rpa1	0.280789	1.67962e-06	17
Ap2a2	scramble	Akr1a1	-0.289153	1.68e-06	8
Pdhb	psen2_kd	Psme2	-0.387909	1.68069e-06	11
Ap2a2	scramble	Nop58	0.301168	1.68276e-06	11
Ap2a2	scramble	Sars1	-0.654737	1.6843e-06	20
Psmc3	psen2_kd	Emc7	0.532849	1.68639e-06	6
Ticam1	psen2_kd	Ifit3	1.18365	1.71738e-06	3
Ap2a2	psen2_kd	Sil1	-0.474649	1.72396e-06	7
Ap2a2	scramble	Esf1	0.451809	1.72685e-06	11
Yy1	psen2_kd	Lgals3bp.1	0.671271	1.72862e-06	NA
Ap2a2	scramble	Orc3	0.433043	1.73075e-06	NA
Pdha1	scramble	Nop2	0.405888	1.73725e-06	17
Ap2a2	scramble	Pebp1	-0.254014	1.75776e-06	5
Ap2a2	psen2_kd	Alox5ap	0.423685	1.7603e-06	1
Pdhb	psen2_kd	Son	0.270116	1.76529e-06	NA
Psmc3	psen2_kd	Bag2	0.343862	1.76663e-06	10
Ap2a2	scramble	Hsd17b12	0.291998	1.76938e-06	8
Ap2a2	psen2_kd	Ptgr1	-0.497578	1.77181e-06	6
Yy1	scramble	Taldo1	-0.466952	1.77474e-06	8
Pdhb	psen2_kd	Atad2.1	0.820208	1.78233e-06	NA
Psmc3	scramble	Cops7b	-0.357798	1.78912e-06	6
Psmc3	scramble	U2af2	-0.192143	1.80674e-06	10
Psmc3	scramble	Anxa3.3	-0.296147	1.80986e-06	NA
Iqgap1	scramble	Nop58	0.3005	1.81911e-06	11
Ap2a2	psen2_kd	Gpr108	2.14239	1.82022e-06	NA
Yy1	psen2_kd	Cyp4v2	-0.485795	1.82626e-06	9
Ap2a2	scramble	Padi2	-1.03807	1.83402e-06	6
Ap2a2	scramble	Atic	-0.169237	1.86667e-06	23
Pdhb	psen2_kd	Bckdhb	0.291417	1.87029e-06	9
Ap2a2	psen2_kd	Pacs1	-0.482157	1.87593e-06	9
Pdhb	psen2_kd	Acaca	-0.240792	1.87752e-06	47
Yy1	psen2_kd	L2hgdh	0.310326	1.87809e-06	8
siRNA control	psen2_kd	Vps45	0.279511	1.88544e-06	14
Dlat	psen2_kd	Scarb2	-0.471927	1.8872e-06	4
Yy1	psen2_kd	Rfc4	0.352585	1.89121e-06	7
Yy1	psen2_kd	Pds5a	0.274664	1.89326e-06	27
Pdha1	scramble	Thrap3	0.268324	1.89974e-06	15
Pdha1	scramble	Uap1l1	-0.17006	1.90821e-06	22
Yy1	psen2_kd	Carm1	-0.339327	1.91316e-06	NA
Yy1	psen2_kd	Atp6v1b2	-0.49356	1.91426e-06	18
Pdhb	scramble	BC094435	-0.324188	1.92242e-06	22
Ap2a2	scramble	Srp72	-0.15544	1.92869e-06	23
Yy1	scramble	Gclc	-0.287549	1.93561e-06	18
Ap2a2	scramble	Nploc4	-0.260428	1.93674e-06	NA
Pdhb	scramble	Capzb	-0.2835	1.94109e-06	11
Pdhb	psen2_kd	Numa1	0.201818	1.9469e-06	63
Ap2a2	scramble	Nol12	0.782087	1.96849e-06	1
Itgb2	psen2_kd	Lnpep	-0.516919	1.97241e-06	18
Ap2a2	psen2_kd	Aifm1	0.359281	1.97468e-06	17
siRNA control	psen2_kd	Atp2b1;Atp2b4	0.527737	1.97948e-06	NA
Ap2a2	psen2_kd	Trrap	0.349373	1.98203e-06	25
Ap2a2	psen2_kd	Pgd	-0.436728	1.99102e-06	12
Psmc3	psen2_kd	Mlec	-0.31373	2.02421e-06	8
Ap2a2	psen2_kd	Rmnd5a	-0.454575	2.02896e-06	5
Pdhb	scramble	Sun2	0.328894	2.03483e-06	NA
Pdha1	scramble	Ddx18	0.325937	2.03655e-06	20
Yy1	psen2_kd	Mthfd1l	0.175202	2.03726e-06	38
Ap2a2	scramble	Ywhae	-0.194403	2.03955e-06	8
siRNA control	psen2_kd	Cpd	0.425907	2.03989e-06	10
Psmc3	psen2_kd	Ube2a	0.686422	2.04324e-06	1
Ap2a2	psen2_kd	Dnmt1.1	0.340708	2.04808e-06	NA
siRNA control	psen2_kd	Cyp4v2	0.398831	2.05395e-06	9
Ap2a2	scramble	Mtss1	-1.02806	2.06244e-06	6
Psmc3	scramble	Naga	-0.65611	2.07005e-06	7
Ap2a2	scramble	Grpel1.1	0.242022	2.07236e-06	NA
Traf3	psen2_kd	Lyz2	-0.722859	2.08016e-06	2
Ap2a2	scramble	Hnrnpu.4	0.538381	2.08862e-06	NA
Yy1	psen2_kd	Eif5	-0.324466	2.09194e-06	10
siRNA control	psen2_kd	Plxna2	-1.33104	2.09414e-06	6
Tlr4	scramble	Atp6ap1	0.396478	2.10212e-06	6
Yy1	psen2_kd	Kidins220.1	-0.392244	2.10288e-06	NA
Ap2a2	scramble	Vps26a	-0.30299	2.10369e-06	NA
Yy1	psen2_kd	Hmgcs1	0.65593	2.10992e-06	9
siRNA control	psen2_kd	Naxe	0.362407	2.11227e-06	2
Pdhb	scramble	Tagln2	-0.331523	2.11696e-06	8
Iqgap1	scramble	Hsd17b4	-0.254347	2.12084e-06	23
Pdhb	psen2_kd	Sun2	0.334503	2.12691e-06	NA
Dlat	psen2_kd	Aurkb	0.93193	2.12861e-06	7
Ap2a2	scramble	Cops7b	-0.395682	2.13111e-06	6
Yy1	psen2_kd	Glg1.1	-0.285717	2.13185e-06	NA
Yy1	psen2_kd	Kif5a;Kif5b	-0.217494	2.13292e-06	8
Pdhb	scramble	Lrrc59	-0.203997	2.13651e-06	12
Pdha1	scramble	Psmd3	-0.205457	2.13747e-06	24
Ap2a2	scramble	Naxe	-0.431855	2.14006e-06	2
Arhgef2	psen2_kd	Myh9	-0.15759	2.14481e-06	79
Ap2a2	psen2_kd	gag;mKIAA1466	-0.605474	2.14673e-06	NA
Psmc3	psen2_kd	Sec24c	-0.275381	2.14798e-06	13
Itgb2	scramble	Pitpnb	-0.298764	2.15091e-06	10
siRNA control	psen2_kd	Otulin	0.39945	2.15588e-06	4
Ap2a2	psen2_kd	Vps36	-0.405928	2.16281e-06	7
Yy1	psen2_kd	Oxa1l	-0.536376	2.17388e-06	4
Psmc3	scramble	Ankrd52	0.672487	2.18216e-06	4
Ap2a2	psen2_kd	Polr1d	0.522852	2.19004e-06	6
siRNA control	psen2_kd	Bdh1	0.312784	2.20284e-06	5
Yy1	scramble	Mthfs;Mthfsl	-0.546633	2.21268e-06	1
Ap2a2	psen2_kd	Apex1	-0.272358	2.21457e-06	18
siRNA control	psen2_kd	Hnrnpa1	0.250875	2.21502e-06	13
Pdha1	scramble	Nolc1	0.451864	2.21832e-06	10
Capn1	psen2_kd	Psme1.1	0.543116	2.22098e-06	NA
Pdhb	scramble	Rabggta	-0.225992	2.23219e-06	18
Pdhb	scramble	Urod	-0.363179	2.23415e-06	6
Dld	scramble	Cyp51a1	-0.463896	2.24372e-06	15
Yy1	psen2_kd	Etfb	-0.402815	2.24408e-06	10
Pdhb	psen2_kd	Snu13	0.278012	2.2551e-06	5
Ap2a2	psen2_kd	Mrpl53	0.369335	2.26954e-06	5
Tbk1	psen2_kd	Gsta1;Gsta2;Gsta3	1.70142	2.27225e-06	2
siRNA control	psen2_kd	Eepd1	0.628814	2.27372e-06	4
Yy1	psen2_kd	Mrpl13	-0.398123	2.27406e-06	7
Itgav	scramble	Eea1	0.223888	2.27605e-06	47
Arhgef2	psen2_kd	Ddx21	0.425577	2.2786e-06	34
Stat3	psen2_kd	L2hgdh	-0.308604	2.27908e-06	8
Arhgef2	psen2_kd	Baz1a	0.351068	2.28003e-06	17
Ap2a2	scramble	Cyfip2	-0.373749	2.28682e-06	16
Ap2a2	psen2_kd	Pspc1	-0.435988	2.28837e-06	5
Psmc3	psen2_kd	Hspa8	0.201039	2.29031e-06	20
Psmc3	scramble	Cat	0.497091	2.29344e-06	18
Psmc3	psen2_kd	Gys1	-0.577843	2.30708e-06	11
siRNA control	psen2_kd	Map3k20	0.548702	2.30812e-06	3
Pdhb	psen2_kd	Lyplal1	0.391983	2.32906e-06	5
Ap2a2	scramble	Vwa8	0.353509	2.33314e-06	50
Ap2a2	scramble	Ndufs1	0.358146	2.3379e-06	18
siRNA control	psen2_kd	Praf2	-0.605916	2.35734e-06	1
Psmc3	scramble	Vps4b	0.212786	2.35772e-06	17
Itgav	scramble	Cd84.1	0.465341	2.35835e-06	NA
Ap2a2	psen2_kd	G6pdx.2	-0.405467	2.37215e-06	NA
Ap2a2	psen2_kd	Xrn1.1	-0.311326	2.37297e-06	NA
Dld	scramble	Aldh18a1	0.222419	2.37483e-06	NA
Ap2a2	psen2_kd	Fkbp15	-0.333362	2.38024e-06	NA
Dlat	psen2_kd	Trap1	0.193796	2.38403e-06	23
Psmc3	scramble	Ppil2	0.400655	2.38754e-06	6
Ap2a2	psen2_kd	Lilrb4	-0.927175	2.39156e-06	NA
Yy1	psen2_kd	Actn1	-0.274579	2.39252e-06	14
Yy1	psen2_kd	Mki67	0.557781	2.39292e-06	57
Pdhb	scramble	Snx2	-0.187614	2.39593e-06	19
Psmc3	scramble	Cand1	-0.157576	2.40404e-06	40
Ap2a2	psen2_kd	Nelfb	-0.327174	2.40741e-06	10
siRNA control	psen2_kd	Gtf2b	0.252678	2.4085e-06	8
Ap2a2	psen2_kd	Chchd4	0.468576	2.41806e-06	3
Adh5	scramble	Rps24	-1.39783	2.43834e-06	NA
Ddx1	psen2_kd	Atad1	0.319007	2.4423e-06	8
Ap2a2	scramble	Hspe1	0.417816	2.44501e-06	3
Yy1	psen2_kd	Pank4	-0.910268	2.44774e-06	11
Pdhb	scramble	Rbmx;Rbmxl1	0.243236	2.45323e-06	10
Ap2a2	scramble	Ddi2	-0.358127	2.46392e-06	5
Yy1	scramble	Pak2	-0.179437	2.4647e-06	18
Pdhb	scramble	Dync1i2	-0.287957	2.46724e-06	10
siRNA control	psen2_kd	Gart	0.207135	2.48641e-06	26
Arhgef2	psen2_kd	Igf2bp3	-0.407635	2.49964e-06	10
Arhgef2	psen2_kd	Top2a;Top2b	0.369398	2.51541e-06	5
Ap2a2	psen2_kd	Mtx2	0.360253	2.51896e-06	5
Ap2a2	scramble	Actl6a	0.240944	2.52178e-06	7
Pdhb	scramble	Stip1	-0.173707	2.52702e-06	16
Yy1	psen2_kd	Cfdp1	0.36381	2.5332e-06	10
Ap2a2	psen2_kd	Eif3m	-0.376561	2.53722e-06	9
Ap2a2	psen2_kd	Xpnpep3	0.469253	2.54031e-06	6
Ticam1	scramble	Znf326	0.379841	2.54066e-06	6
Ap2a2	scramble	Btf3l4	-0.781181	2.54348e-06	1
Psmc3	scramble	Nsfl1c	0.27959	2.54784e-06	NA
Arhgef2	psen2_kd	Mtpn	-0.371786	2.55167e-06	6
Itgb2	psen2_kd	Steap3	-0.394445	2.55301e-06	NA
Yy1	psen2_kd	Ndufa10	-0.254703	2.5609e-06	13
Pdha1	scramble	Got1	-0.328225	2.56178e-06	15
siRNA control	psen2_kd	Sugt1	0.18552	2.56424e-06	14
Itgav	psen2_kd	Ppib	-0.244463	2.57133e-06	4
Psmc3	scramble	Tuba4a	0.414296	2.57854e-06	4
Ap2a2	psen2_kd	Gmpr2	-0.540366	2.61556e-06	3
siRNA control	psen2_kd	Ywhae	-0.161892	2.62563e-06	8
Ap2a2	scramble	Actr1a	-0.314151	2.62614e-06	12
Ap2a2	scramble	Akap13	-0.702115	2.6308e-06	6
Pdha1	scramble	Nup93	0.197503	2.64966e-06	25
Ap2a2	psen2_kd	Cbx3	0.380562	2.66725e-06	7
Ap2a2	psen2_kd	Idh3a	0.804527	2.68209e-06	10
Arhgef2	psen2_kd	Gda	-0.345598	2.68491e-06	10
siRNA control	psen2_kd	Tmx2	-0.309682	2.6869e-06	5
Arhgef2	psen2_kd	Spag9	-0.336746	2.68995e-06	28
Iqgap1	scramble	Myl6	-0.473796	2.69228e-06	NA
siRNA control	psen2_kd	Ranbp3	-0.272865	2.70764e-06	11
siRNA control	psen2_kd	Wars	0.184408	2.70887e-06	8
Ap2a2	psen2_kd	Usp8	-0.50734	2.70927e-06	14
siRNA control	psen2_kd	Gsta3	-2.41748	2.71488e-06	1
Ap2a2	scramble	Arhgap25	-0.477013	2.7302e-06	8
Arhgef2	psen2_kd	Serpinb1a	-0.799684	2.7332e-06	12
Ap2a2	psen2_kd	Eif2s3x	-0.437943	2.73496e-06	4
Ap2a2	psen2_kd	Dr1	-0.615834	2.74522e-06	4
Ap2a2	psen2_kd	Adnp	0.427407	2.74572e-06	16
Pdhx	scramble	Rdh11	-0.352111	2.76654e-06	7
Ap2a2	scramble	Gfm2	0.363989	2.773e-06	NA
Pdhb	scramble	Pkm	-0.296331	2.77313e-06	7
Pdhb	scramble	Msmo1	-0.636709	2.78669e-06	4
Ap2a2	psen2_kd	Tnpo3	-0.328272	2.82177e-06	1
siRNA control	psen2_kd	Lgals3	-0.605376	2.8227e-06	8
Pdhb	scramble	Ywhah	-0.290992	2.82766e-06	8
Pdha1	psen2_kd	Fbl	0.31945	2.83963e-06	10
Psmc3	scramble	Nup93	0.177339	2.8415e-06	25
Ap2a2	scramble	Tbc1d22a	-0.544377	2.84649e-06	NA
Capn1	psen2_kd	Atp6v1g1	-0.373412	2.85224e-06	3
Ap2a2	psen2_kd	Tars1	-0.257123	2.85366e-06	22
Ap2a2	psen2_kd	Pccb	0.421996	2.87315e-06	8
Psmc3	psen2_kd	Cbr3	0.529088	2.87497e-06	4
Yy1	psen2_kd	Cd180	-0.402133	2.87885e-06	10
siRNA control	psen2_kd	Acsl5	0.22816	2.89997e-06	10
Pdhb	psen2_kd	Fam49a	-0.523931	2.90176e-06	6
Pdhb	psen2_kd	Arcn1	-0.180917	2.91114e-06	16
siRNA control	psen2_kd	Hint1	0.347604	2.91821e-06	4
siRNA control	psen2_kd	Serhl	0.382659	2.92356e-06	5
Pdhb	scramble	Dnaja3	0.324905	2.93251e-06	11
Psmc3	scramble	Psmd12	0.306958	2.93661e-06	10
Ap2a2	psen2_kd	Cert1	-0.377924	2.9408e-06	NA
siRNA control	psen2_kd	NA.16	-0.568014	2.94626e-06	NA
Ap2a2	psen2_kd	Ndc1	0.474712	2.95527e-06	7
Psmc3	scramble	Ecd	0.981457	2.96276e-06	1
Ticam1	scramble	Myh9	0.153292	2.97144e-06	79
Ap2a2	scramble	Noc2l.1	0.524766	2.98339e-06	NA
Ap2a2	psen2_kd	Hsd17b11	0.520968	2.99141e-06	8
Yy1	psen2_kd	Anxa5	-0.32208	3.00079e-06	13
Yy1	psen2_kd	Asns	0.448264	3.00733e-06	17
Ap2a2	psen2_kd	Vps18	-0.393337	3.01417e-06	11
Pdhb	psen2_kd	Tfrc	-0.336106	3.03329e-06	19
Ap2a2	psen2_kd	Tbc1d22a	-0.596145	3.03334e-06	NA
siRNA control	psen2_kd	Rcc2	0.284125	3.03755e-06	21
Yy1	psen2_kd	Ddx1	0.19544	3.04415e-06	19
Ap2a2	psen2_kd	Hdac1	0.326049	3.05219e-06	6
Arhgef2	psen2_kd	Lcp1	-0.270807	3.05271e-06	28
Ticam1	scramble	Hars	-0.271544	3.05458e-06	11
Iqgap1	psen2_kd	Afg3l1	0.291259	3.0546e-06	15
Psmc3	psen2_kd	Usp47	0.311579	3.06405e-06	24
Ap2a2	psen2_kd	Papola;Papolg	-0.767404	3.0672e-06	NA
Ap2a2	scramble	Hprt1	-0.476064	3.07518e-06	9
Arhgef2	psen2_kd	Lta4h	-0.284179	3.07535e-06	25
Ap2a2	scramble	Fli1	-0.696788	3.09207e-06	6
siRNA control	psen2_kd	NA.21	0.358415	3.09649e-06	NA
Ap2a2	psen2_kd	Tdp1	-0.434192	3.10852e-06	7
Capn1	psen2_kd	Ttc38	-0.384235	3.10887e-06	8
Ap2a2	scramble	Nat10	0.448697	3.12223e-06	32
Pdhb	psen2_kd	Oxct1	0.379715	3.12838e-06	10
siRNA control	psen2_kd	Myo5a;Myo5b	0.439637	3.1567e-06	NA
Pdha1	scramble	Acot7	-0.312643	3.16442e-06	4
Adh5	scramble	Igf2bp2	-1.40085	3.16903e-06	NA
Tlr4	psen2_kd	Irgm1	-0.641953	3.17827e-06	NA
Psmc3	scramble	Rufy1	-0.224099	3.18172e-06	16
Pdhb	psen2_kd	Sec31a	-0.168217	3.18589e-06	NA
Ap2a2	psen2_kd	LRWD1	0.585856	3.20357e-06	7
Psmc3	scramble	Pfkp.1	-0.472498	3.20765e-06	NA
Arhgef2	psen2_kd	Gphn	-0.230759	3.20821e-06	16
siRNA control	psen2_kd	Btaf1	0.279363	3.20871e-06	19
siRNA control	psen2_kd	Amdhd2	0.436148	3.22332e-06	7
Itgb2	scramble	Mvp	-0.178506	3.23033e-06	29
Ap2a2	psen2_kd	Psmd2	-0.248479	3.23034e-06	28
Ap2a2	psen2_kd	Nipsnap2	0.562973	3.23888e-06	6
Pdhb	scramble	Galk1	-0.311453	3.24385e-06	7
siRNA control	psen2_kd	Ppp5c	0.284467	3.2449e-06	7
Ap2a2	psen2_kd	Hadh	0.339802	3.26638e-06	4
siRNA control	psen2_kd	Ubxn6	-0.457039	3.26875e-06	5
siRNA control	psen2_kd	Myo1d	-0.406388	3.28076e-06	31
Ap2a2	scramble	Imp4	0.503478	3.28181e-06	3
Psmc3	scramble	Ldha	-0.415711	3.28252e-06	14
Tlr4	scramble	Ptprc	0.356642	3.295e-06	NA
Arhgef2	psen2_kd	Atad1	0.293503	3.30171e-06	8
Ap2a2	scramble	Eif3b	-0.24691	3.30343e-06	21
Pdha1	scramble	Eif2a	-0.225384	3.30496e-06	17
Yy1	psen2_kd	Pgap1	-0.402226	3.32121e-06	8
Ap2a2	psen2_kd	Purb	-0.544686	3.33012e-06	4
Ap2a2	psen2_kd	Prpf40a	0.365985	3.33163e-06	10
Ap2a2	scramble	Acap2	-0.269959	3.33983e-06	12
Ap2a2	scramble	Amdhd2	-0.519314	3.35426e-06	7
Ap2a2	psen2_kd	Itpr3	-0.477694	3.36076e-06	25
siRNA control	psen2_kd	Ezr;Msn;Rdx	0.360011	3.38756e-06	2
Ap2a2	psen2_kd	Rps16	-0.229834	3.41572e-06	7
Ap2a2	psen2_kd	Washc5	-0.342397	3.41781e-06	14
Ap2a2	psen2_kd	Ube2l3	-0.385582	3.42743e-06	5
Arhgef2	psen2_kd	Sars1	-0.277799	3.44871e-06	20
Tlr4	scramble	Pex5	-0.425542	3.4591e-06	5
Psmc3	psen2_kd	Nit2	-0.301865	3.45916e-06	12
Ap2a2	psen2_kd	Usp47	-0.310455	3.4644e-06	24
Yy1	scramble	Xpo5	0.271164	3.47041e-06	18
Yy1	psen2_kd	Acot7	0.317513	3.47129e-06	4
Dld	scramble	Kifc3	0.413606	3.48035e-06	NA
Pdha1	psen2_kd	Rpf2	0.340045	3.5115e-06	7
Ap2a2	psen2_kd	Kpna2	1.64027	3.51296e-06	18
Pdhb	psen2_kd	Kctd12	-0.658716	3.51362e-06	3
Pdha1	scramble	gag.2	-0.593248	3.52146e-06	NA
Ap2a2	scramble	Ndufaf7	0.453823	3.53249e-06	9
Psmc3	scramble	Gys1	-0.467972	3.54312e-06	11
Ap2a2	scramble	Bpnt1	-0.32052	3.54529e-06	8
Pdhb	psen2_kd	Ccar2	0.291057	3.54792e-06	13
Arhgef2	scramble	Nup93	0.211505	3.55004e-06	25
siRNA control	psen2_kd	Polr1c	-0.330764	3.5728e-06	6
Yy1	psen2_kd	Nucb1	-0.50313	3.58285e-06	20
Adh5	scramble	Fcgr1	-1.87618	3.58668e-06	4
Pdhb	psen2_kd	Rbm15	0.242454	3.60335e-06	NA
Ano6	scramble	Tpm4	0.386582	3.63286e-06	7
Psmc3	scramble	Ncapg	0.349507	3.65049e-06	12
Psmc3	scramble	Coro7	-0.248809	3.65532e-06	14
Pdhb	scramble	Supt16h	0.186757	3.65737e-06	22
Yy1	psen2_kd	Dhrs1	-0.264511	3.68487e-06	9
Ap2a2	scramble	Pdia6	-0.239809	3.70083e-06	14
Yy1	psen2_kd	Arhgap18	-0.448146	3.70896e-06	11
Ap2a2	psen2_kd	Rps10	-0.471775	3.70964e-06	9
Psmc3	psen2_kd	Prkar1a	0.333317	3.71219e-06	8
Ap2a2	psen2_kd	Bag5	-0.324739	3.71554e-06	9
siRNA control	psen2_kd	Pbdc1	-0.157483	3.7216e-06	9
Ap2a2	psen2_kd	Nampt	-0.370158	3.73615e-06	24
Psmc3	psen2_kd	Dnaja2	0.261846	3.74249e-06	8
Tlr4	psen2_kd	Map1s	-0.360192	3.75143e-06	16
siRNA control	psen2_kd	Btd	-0.537094	3.75722e-06	3
Pdhb	scramble	Gpi	-0.355814	3.76873e-06	15
Pdhb	scramble	Xpo5	0.2705	3.77042e-06	18
Pdhb	scramble	Fbl	0.311082	3.77261e-06	10
siRNA control	psen2_kd	Stom	-0.634049	3.78531e-06	2
Dhx58	scramble	Ddx17	0.25327	3.78656e-06	15
Pdhb	scramble	Csde1	-0.210205	3.78943e-06	24
Ticam1	scramble	Abce1	-0.170831	3.80513e-06	20
Psmc3	scramble	Hsp90b1	0.137341	3.81176e-06	23
Dld	scramble	Hsd17b4	-0.250017	3.81682e-06	23
Pdhb	scramble	Hspd1	0.238463	3.83058e-06	28
Yy1	scramble	Plec	-0.207657	3.84324e-06	NA
Pdhb	psen2_kd	Pabpn1	0.311031	3.84633e-06	NA
siRNA control	psen2_kd	Ufsp2	-0.308636	3.87045e-06	9
Yy1	psen2_kd	Urod	-0.363925	3.87702e-06	6
Ap2a2	psen2_kd	Cbr3	-0.524383	3.89335e-06	4
Yy1	psen2_kd	Msi2	-0.564267	3.91988e-06	NA
Ap2a2	psen2_kd	Cald1	-0.505435	3.93177e-06	11
Pdhb	psen2_kd	Flii	-0.23323	3.93307e-06	25
Ap2a2	psen2_kd	Tln1	-0.795351	3.95418e-06	66
Pdhb	scramble	Ddx51	0.412821	3.96048e-06	12
Tlr4	psen2_kd	Arl1	-0.465215	3.97368e-06	3
siRNA control	psen2_kd	Shmt1	-0.188488	3.97676e-06	11
Ap2a2	scramble	Cd2ap	-0.248086	3.99617e-06	14
Pdhb	scramble	Tcp11l2	-0.611694	3.99922e-06	7
Yy1	psen2_kd	Spryd4	-0.391369	3.99928e-06	8
siRNA control	psen2_kd	Stip1	-0.143764	4.00039e-06	16
Psmc3	psen2_kd	Nxf7	1.09205	4.01888e-06	2
Ap2a2	psen2_kd	Cops7a	-0.388813	4.03336e-06	7
Psmc3	psen2_kd	Pgm2	-0.34415	4.04087e-06	11
siRNA control	psen2_kd	Tha1	0.642957	4.05646e-06	7
Pdha1	psen2_kd	Eef2	-0.653956	4.06256e-06	24
siRNA control	psen2_kd	Itgb3	-0.386802	4.06621e-06	14
Psmc3	psen2_kd	Pfkl	-0.51475	4.0705e-06	17
Capn1	scramble	Fh	-0.282878	4.08377e-06	NA
Ap2a2	scramble	Bckdhb	0.279707	4.08995e-06	9
Ap2a2	scramble	Ppp6r3	-0.241623	4.09913e-06	18
Yy1	psen2_kd	Ostf1	-0.301631	4.12088e-06	7
Psmc3	psen2_kd	Usp19	0.545993	4.12591e-06	17
Dlat	psen2_kd	Aco2	0.254956	4.1272e-06	35
Pdhb	psen2_kd	Sptbn1	0.23813	4.13287e-06	69
Psmc3	psen2_kd	Pgk1	-0.54745	4.13294e-06	10
Yy1	psen2_kd	Lyz2	-0.708443	4.1404e-06	2
Ap2a2	psen2_kd	Dmxl1	-0.452228	4.14591e-06	13
Ap2a2	psen2_kd	Gfm2	0.394637	4.14623e-06	NA
Ap2a2	psen2_kd	Unc119b	-0.458094	4.15096e-06	5
Psmc3	psen2_kd	Aldoa	-0.438746	4.15564e-06	14
Tlr4	scramble	Trpv2	0.4893	4.16097e-06	12
Pdhb	psen2_kd	Tcof1.1	0.287181	4.17162e-06	NA
Pdhb	scramble	Gramd1b	0.758151	4.17552e-06	1
Ap2a2	psen2_kd	Irgm1	0.686047	4.17694e-06	NA
Psmc3	psen2_kd	Plin2	0.717262	4.17773e-06	6
Ap2a2	psen2_kd	Nup205	0.409115	4.18139e-06	41
Ap2a2	psen2_kd	Man2a1	0.379673	4.19937e-06	17
siRNA control	psen2_kd	Urb1	-0.262619	4.20479e-06	28
Yy1	psen2_kd	S100a4	-0.615406	4.20763e-06	1
siRNA control	psen2_kd	Il1rn	-1.31807	4.21691e-06	2
siRNA control	psen2_kd	Utp18	-0.330078	4.22326e-06	8
Yy1	scramble	Dhrs7	0.304991	4.26128e-06	7
Ddx1	scramble	Rtcb	-0.600718	4.26628e-06	14
Dld	scramble	Flii	-0.228446	4.28374e-06	25
Psmc3	scramble	Hk2	-0.312189	4.3039e-06	27
Ap2a2	scramble	Erap1	0.260987	4.31776e-06	24
Pdhb	scramble	Acot2	0.370458	4.34895e-06	10
Ap2a2	psen2_kd	Ndufs6	0.658193	4.35872e-06	4
Yy1	psen2_kd	Drg1	0.22144	4.3651e-06	19
Ifih1	scramble	Kif5a;Kif5b	-0.364974	4.3886e-06	8
Ap2a2	scramble	Cyfip1	-0.273189	4.39107e-06	13
siRNA control	psen2_kd	Akt1	0.406663	4.42054e-06	6
Pdhb	scramble	Tcof1.1	0.281507	4.4268e-06	NA
Arhgef2	psen2_kd	Hk3	-0.648169	4.42728e-06	25
Ap2a2	scramble	Trappc8	-0.563307	4.43862e-06	15
Ap2a2	scramble	Nol9	0.445632	4.44163e-06	NA
Ap2a2	psen2_kd	Cstb	-0.748319	4.46575e-06	4
Arhgef2	psen2_kd	Rufy1	-0.251045	4.50237e-06	16
Psmc3	scramble	Fads1	-0.306953	4.50441e-06	4
Ap2a2	psen2_kd	Kif11	1.01768	4.51739e-06	9
siRNA control	psen2_kd	Il2rg	-0.51831	4.54058e-06	4
Psmc3	scramble	Ahcy	-0.384716	4.54808e-06	19
Psmc3	scramble	Psmd11	0.293218	4.54826e-06	19
Ap2a2	scramble	Mtss1.1	-1.00364	4.54897e-06	NA
Ap2a2	psen2_kd	Zyx	-0.682251	4.55691e-06	2
Tlr4	psen2_kd	Pin1	-0.650891	4.55713e-06	2
Psmc3	scramble	Basp1	-0.440177	4.56296e-06	10
siRNA control	psen2_kd	Capzb	0.231862	4.6142e-06	11
siRNA control	psen2_kd	Washc2	-0.263043	4.62067e-06	14
siRNA control	psen2_kd	Rasa1	0.352268	4.63904e-06	13
Pdhb	scramble	Baz1b	0.313308	4.65192e-06	25
Ap2a2	psen2_kd	Kif2c	1.33788	4.6779e-06	6
Ap2a2	scramble	Ivd	0.388091	4.68875e-06	11
Ap2a2	psen2_kd	Hk2	-0.379681	4.6997e-06	27
Pdhb	psen2_kd	Pitrm1	0.202707	4.71302e-06	NA
Dlat	scramble	Tpr	0.184189	4.72e-06	49
Ap2a2	scramble	Drap1	-0.542182	4.7431e-06	3
Ticam1	scramble	Nek7	-0.389036	4.74689e-06	5
Psmc3	scramble	Cs	0.250765	4.74994e-06	12
Psmc3	psen2_kd	Gne	0.388533	4.7695e-06	13
Yy1	psen2_kd	Abhd14b	-0.530411	4.76995e-06	6
Psmc3	scramble	Lamtor1	-0.40853	4.77217e-06	3
siRNA control	psen2_kd	Eml2	-0.36909	4.79786e-06	13
siRNA control	psen2_kd	Gmppa	-0.326085	4.80269e-06	9
Yy1	psen2_kd	Top2a	0.65719	4.80333e-06	22
Ap2a2	psen2_kd	Mcl1	-1.00721	4.81851e-06	4
Yy1	psen2_kd	Acot5	-0.880313	4.82067e-06	2
Dld	psen2_kd	Acot7	0.31437	4.84851e-06	4
Ap2a2	psen2_kd	Nup155	0.621653	4.86356e-06	28
Iqgap1	scramble	Fbl	0.308725	4.86771e-06	10
Traf3	psen2_kd	Icam1.1	0.343928	4.90906e-06	NA
Ap2a2	scramble	Ube2r2	-0.371955	4.90922e-06	4
Tlr4	psen2_kd	Samhd1	-0.282775	4.93103e-06	15
Ap2a2	psen2_kd	Xpo7.1	-0.301546	4.95478e-06	NA
Pdhb	psen2_kd	Rpf2	0.33655	4.96625e-06	7
Pdha1	psen2_kd	Pld4	-0.368025	4.97718e-06	NA
Pdhb	scramble	Cat	-0.539915	5.0063e-06	18
siRNA control	psen2_kd	Gmds	-0.271698	5.01169e-06	11
Arhgef2	psen2_kd	ARHGEF2	-0.935276	5.01938e-06	8
Pdha1	scramble	Niban2	-0.352876	5.0317e-06	12
Ap2a2	scramble	Prkar2b	-0.516425	5.05701e-06	6
Dlat	scramble	Ddx27	0.349431	5.0658e-06	14
siRNA control	psen2_kd	Nvl	0.248464	5.06926e-06	20
Psmc3	scramble	Rex1bd	0.655232	5.08868e-06	5
Arhgef2	psen2_kd	Anpep	-0.50018	5.13615e-06	23
Ap2a2	psen2_kd	Clint1	-0.348412	5.1401e-06	8
Arhgef2	scramble	Dhx9.1	0.271844	5.17564e-06	NA
Ap2a2	psen2_kd	Atp6v0a1	0.438761	5.17945e-06	8
Ticam1	psen2_kd	Ttc38	-0.378429	5.18717e-06	8
Yy1	psen2_kd	Lgals3	-0.721728	5.19263e-06	8
Dld	scramble	Plg	1.37413	5.19559e-06	1
Psmc3	scramble	Abcf3	0.312231	5.19682e-06	14
Ap2a2	psen2_kd	Ifit3	1.222	5.19868e-06	3
Yy1	psen2_kd	Gstm1;Gstm3	-0.690584	5.20139e-06	5
Psmc3	psen2_kd	Dync1li1	0.251919	5.2103e-06	19
Ap2a2	scramble	Qars.2	-0.203989	5.21135e-06	NA
Iqgap1	scramble	Iqgap1	-2.29039	5.2432e-06	57
Pdhb	scramble	Cert1	-0.338592	5.2461e-06	NA
Pdha1	psen2_kd	Acsl1	-0.255362	5.28744e-06	13
siRNA control	psen2_kd	Arhgef10l	-0.291959	5.294e-06	NA
Pdhb	psen2_kd	Mccc1	0.262328	5.3286e-06	11
Gabpa	psen2_kd	Fbxo22	-0.278394	5.39297e-06	11
Pdha1	psen2_kd	Scarb2	-0.424708	5.39997e-06	4
siRNA control	psen2_kd	Itpa	-0.539356	5.42172e-06	4
Yy1	psen2_kd	Ugp2	-0.717036	5.42681e-06	20
Ap2a2	psen2_kd	Cndp2	-0.579404	5.42753e-06	19
Arhgef2	scramble	Sars1	-0.29063	5.46313e-06	20
Gabpa	psen2_kd	Thumpd3	0.277649	5.48077e-06	NA
Psmc3	psen2_kd	Fahd1	-0.567243	5.50417e-06	3
Pdhb	psen2_kd	Snrnp70	0.311521	5.51384e-06	11
Pdhb	psen2_kd	Atad3	0.271469	5.52579e-06	18
Yy1	scramble	Idh1	-0.335856	5.55505e-06	15
Pdha1	scramble	Nup210	0.30841	5.56457e-06	23
Ap2a2	psen2_kd	Mapk14	-0.459498	5.58786e-06	3
Ticam1	psen2_kd	Adi1	-0.318969	5.59211e-06	8
Tlr4	psen2_kd	Bcat1	-0.40015	5.60331e-06	3
Ticam1	psen2_kd	Myo1d	-0.485479	5.61779e-06	31
Arhgef2	psen2_kd	Atp6v0d2	-0.305525	5.6273e-06	7
Yy1	scramble	Nucb1.1	-0.2338	5.62976e-06	NA
Ap2a2	psen2_kd	Ddx47.1	0.462202	5.68123e-06	NA
Pdhb	scramble	Ncf4	-0.337291	5.69592e-06	9
Psmc3	psen2_kd	Gemin5.1	0.230072	5.70073e-06	NA
Traf3	psen2_kd	Ctsb	-0.307244	5.70551e-06	15
Yy1	scramble	Dtymk	0.294554	5.70845e-06	9
Psmc3	scramble	Blvra	-0.284189	5.73404e-06	17
Yy1	psen2_kd	Capg.1	-0.411464	5.7411e-06	NA
Yy1	psen2_kd	Lmna	-0.261436	5.74928e-06	31
Psmc3	psen2_kd	Itgb1	-0.326407	5.76291e-06	18
Pdha1	psen2_kd	Prim2	0.383257	5.77784e-06	9
Ap2a2	scramble	Mapk9	-0.585019	5.78095e-06	4
siRNA control	psen2_kd	Dcaf13	-0.351919	5.80486e-06	8
Yy1	scramble	Trip11	-0.458411	5.82002e-06	16
Ap2a2	psen2_kd	Mvp	-0.479976	5.86281e-06	29
Ap2a2	psen2_kd	Smc4	0.314505	5.87061e-06	24
Psmc3	psen2_kd	Srsf9	-0.347869	5.88527e-06	6
Ap2a2	psen2_kd	Zcchc10	0.943322	5.88762e-06	1
Pdha1	scramble	Xpo5	0.266875	5.9121e-06	18
Yy1	psen2_kd	Tbcd	-0.199014	5.91347e-06	25
siRNA control	psen2_kd	Riok2	-0.390996	5.94793e-06	5
Ap2a2	scramble	Ptcd3	0.244233	5.95428e-06	19
Pdhb	scramble	Pik3c2a	-0.395042	5.99604e-06	17
Psmc3	scramble	Vwa5a	-0.230118	6.00569e-06	15
Yy1	psen2_kd	Arap1	-0.38922	6.01919e-06	NA
Itgb2	scramble	Syncrip	0.127679	6.03327e-06	21
Ap2a2	psen2_kd	Srgap2	-0.371885	6.05184e-06	15
Psmc3	psen2_kd	Aagab	0.651658	6.05238e-06	5
Psmc3	scramble	Mtap	-0.236638	6.06011e-06	11
Ap2a2	psen2_kd	Cse1l	-0.212984	6.08811e-06	31
Tbk1	psen2_kd	Esd	0.502468	6.10116e-06	8
Ap2a2	psen2_kd	Dhcr7	0.463854	6.14922e-06	3
Ap2a2	psen2_kd	Psmc2	-0.188517	6.16587e-06	17
siRNA control	psen2_kd	NA.34	-0.712139	6.17961e-06	NA
siRNA control	psen2_kd	Trim25.1	0.337946	6.19215e-06	NA
Ap2a2	psen2_kd	Mcat	0.329652	6.20135e-06	10
Pdha1	scramble	Dusp3	-0.317758	6.21298e-06	6
Ap2a2	psen2_kd	Ptpns1	-0.575686	6.22847e-06	7
Pdhb	psen2_kd	Man2b1	-0.325451	6.26471e-06	14
Dld	psen2_kd	Sptbn1	-0.235116	6.30853e-06	69
Ap2a2	psen2_kd	Isg15	1.42927	6.31984e-06	3
siRNA control	psen2_kd	Map2k6	0.605914	6.32553e-06	3
Arhgef2	psen2_kd	Lpxn	-0.37093	6.3477e-06	10
Ap2a2	scramble	Adnp	0.379952	6.34991e-06	16
Psmc3	scramble	Gpi	-0.315098	6.38973e-06	15
Ap2a2	scramble	Suz12	0.56668	6.40785e-06	5
Ap2a2	scramble	Nop14	0.367393	6.49436e-06	10
Ap2a2	psen2_kd	Vps45	-0.352386	6.53306e-06	14
Ticam1	psen2_kd	Emb	-0.310074	6.55452e-06	8
Yy1	psen2_kd	Pdxdc1	-0.262483	6.5734e-06	NA
siRNA control	psen2_kd	Ppp1r12a	0.208146	6.58506e-06	15
Ap2a2	psen2_kd	Pcyox1l	0.355475	6.64398e-06	10
Ddx1	psen2_kd	Tns1	-0.241477	6.6746e-06	27
siRNA control	psen2_kd	Pten	0.598713	6.68452e-06	5
Pdhb	scramble	Capg.1	-0.402165	6.69453e-06	NA
Dld	psen2_kd	Gpd2	0.216121	6.69679e-06	20
Ap2a2	psen2_kd	Sod2	0.440466	6.70755e-06	8
Ap2a2	psen2_kd	Ik	0.348268	6.73492e-06	7
Dhx58	psen2_kd	Mvd	-0.336548	6.74461e-06	10
siRNA control	psen2_kd	Rbm47	0.369877	6.74675e-06	8
Iqgap1	scramble	Abcd2	-0.550895	6.76626e-06	1
Ap2a2	scramble	Cops2	-0.345955	6.77124e-06	NA
Yy1	psen2_kd	Mms19	-0.273533	6.79091e-06	19
Yy1	scramble	Pdxdc1	-0.200175	6.80333e-06	NA
Dld	scramble	Hbbt1	0.943152	6.83966e-06	3
Ap2a2	psen2_kd	Dnmt3a	-0.406893	6.84897e-06	13
Yy1	psen2_kd	Rtcb	0.214206	6.88658e-06	14
Psmc3	scramble	Aldoa	-0.354317	6.91363e-06	14
[truncated: 198,000+ more rows]

## Sheet: Table S5
Table S5. GSEA results of target knockdowns
Target	BV2 line	ONTOLOGY	ID	Description	setSize	enrichmentScore	NES	pvalue	p.adjust	qvalue	rank	leading_edge	Biodomain	Subdomain
Ap2a2	psen2_kd	CC	GO:0019866	organelle inner membrane	380	0.570676	3.01783	1.18813e-39	6.28167e-36	4.64873e-36	2121	tags=63%, list=29%, signal=47%	NA	NA
Ap2a2	psen2_kd	CC	GO:0005743	mitochondrial inner membrane	362	0.56794	2.98432	4.07449e-37	1.07709e-33	7.97098e-34	2121	tags=64%, list=29%, signal=48%	Mitochondrial Metabolism	mitochondrial membrane organization
Ap2a2	psen2_kd	CC	GO:0005743	mitochondrial inner membrane	362	0.56794	2.98432	4.07449e-37	1.07709e-33	7.97098e-34	2121	tags=64%, list=29%, signal=48%	Mitochondrial Metabolism	electron transport chain
Ap2a2	scramble	BP	GO:0016072	rRNA metabolic process	209	0.654835	3.21978	1.61657e-36	8.50799e-33	6.78107e-33	1261	tags=54%, list=17%, signal=47%	NA	NA
Ap2a2	scramble	BP	GO:0006364	rRNA processing	185	0.670052	3.2308	2.65934e-35	6.99805e-32	5.57761e-32	1261	tags=56%, list=17%, signal=48%	Proteostasis	none
Ap2a2	scramble	BP	GO:0042254	ribosome biogenesis	271	0.586519	2.98319	2.85444e-32	5.00763e-29	3.9912e-29	1261	tags=50%, list=17%, signal=43%	Proteostasis	none
Ap2a2	scramble	CC	GO:0019866	organelle inner membrane	379	0.519777	2.74956	3.10073e-31	4.07978e-28	3.25168e-28	1875	tags=56%, list=26%, signal=44%	NA	NA
Ap2a2	psen2_kd	CC	GO:0098798	mitochondrial protein-containing complex	228	0.616775	3.08699	7.22946e-31	1.27407e-27	9.42874e-28	1942	tags=68%, list=27%, signal=52%	Mitochondrial Metabolism	electron transport chain
Ap2a2	scramble	BP	GO:0034470	ncRNA processing	323	0.5471	2.82528	1.92851e-30	2.02995e-27	1.61792e-27	1261	tags=43%, list=17%, signal=37%	NA	NA
Ap2a2	scramble	CC	GO:0005759	mitochondrial matrix	246	0.58785	2.95616	2.48353e-30	2.17847e-27	1.73629e-27	1899	tags=62%, list=26%, signal=48%	Mitochondrial Metabolism	none
Ap2a2	scramble	CC	GO:0005743	mitochondrial inner membrane	361	0.519859	2.73931	3.94869e-29	2.96885e-26	2.36624e-26	1875	tags=57%, list=26%, signal=44%	Mitochondrial Metabolism	mitochondrial membrane organization
Ap2a2	scramble	CC	GO:0005743	mitochondrial inner membrane	361	0.519859	2.73931	3.94869e-29	2.96885e-26	2.36624e-26	1875	tags=57%, list=26%, signal=44%	Mitochondrial Metabolism	electron transport chain
Pdhb	scramble	BP	GO:0034470	ncRNA processing	322	0.566837	2.76488	9.07384e-29	2.56848e-25	2.02027e-25	1947	tags=56%, list=27%, signal=43%	NA	NA
Pdhb	scramble	BP	GO:0034660	ncRNA metabolic process	426	0.517112	2.60331	9.79214e-29	2.56848e-25	2.02027e-25	1905	tags=51%, list=26%, signal=40%	NA	NA
Ap2a2	scramble	BP	GO:0022613	ribonucleoprotein complex biogenesis	367	0.510708	2.6811	5.38002e-28	3.53938e-25	2.82097e-25	1398	tags=44%, list=19%, signal=37%	NA	NA
Pdhb	scramble	BP	GO:0042254	ribosome biogenesis	271	0.587079	2.80795	2.84517e-28	4.97526e-25	3.91336e-25	1427	tags=50%, list=20%, signal=42%	Proteostasis	none
Pdhb	scramble	BP	GO:0022613	ribonucleoprotein complex biogenesis	366	0.537998	2.65372	5.22481e-28	6.85233e-25	5.3898e-25	1956	tags=55%, list=27%, signal=42%	NA	NA
Ap2a2	scramble	BP	GO:0034660	ncRNA metabolic process	427	0.478468	2.56373	2.56328e-26	1.49895e-23	1.1947e-23	1261	tags=38%, list=17%, signal=34%	NA	NA
Ap2a2	scramble	CC	GO:0098798	mitochondrial protein-containing complex	227	0.577528	2.87804	5.52773e-26	2.90924e-23	2.31874e-23	1875	tags=64%, list=26%, signal=49%	Mitochondrial Metabolism	electron transport chain
Pdhb	scramble	BP	GO:0016072	rRNA metabolic process	208	0.623906	2.91305	3.22532e-26	3.38401e-23	2.66174e-23	1905	tags=65%, list=26%, signal=50%	NA	NA
Ap2a2	psen2_kd	CC	GO:0031966	mitochondrial membrane	467	0.471684	2.5513	3.47439e-26	4.59227e-23	3.3985e-23	2111	tags=56%, list=29%, signal=43%	Mitochondrial Metabolism	mitochondrial membrane organization
Pdhb	scramble	BP	GO:0006364	rRNA processing	185	0.639035	2.93343	9.14484e-26	7.99564e-23	6.28908e-23	1826	tags=65%, list=25%, signal=50%	Proteostasis	none
Ap2a2	psen2_kd	CC	GO:0005740	mitochondrial envelope	495	0.45808	2.49878	1.10206e-25	1.16532e-22	8.62393e-23	2111	tags=55%, list=29%, signal=42%	Mitochondrial Metabolism	none
Pdhb	psen2_kd	BP	GO:0006397	mRNA processing	351	0.514615	2.60886	1.46591e-25	7.74732e-22	6.0272e-22	2269	tags=61%, list=31%, signal=45%	NA	NA
Ap2a2	psen2_kd	CC	GO:0005759	mitochondrial matrix	246	0.561885	2.84026	4.73042e-24	4.16829e-21	3.08473e-21	1948	tags=62%, list=27%, signal=47%	Mitochondrial Metabolism	none
Pdhb	scramble	BP	GO:0006397	mRNA processing	348	0.52059	2.5529	2.17574e-23	1.63056e-20	1.28254e-20	2418	tags=65%, list=33%, signal=46%	NA	NA
Ap2a2	psen2_kd	BP	GO:0016072	rRNA metabolic process	210	0.575891	2.84912	5.21881e-23	3.94169e-20	2.91704e-20	1255	tags=48%, list=17%, signal=41%	NA	NA
Ap2a2	scramble	CC	GO:0031966	mitochondrial membrane	466	0.444556	2.39513	1.55045e-22	7.41822e-20	5.9125e-20	1875	tags=50%, list=26%, signal=40%	Mitochondrial Metabolism	mitochondrial membrane organization
Pdha1	scramble	BP	GO:0022613	ribonucleoprotein complex biogenesis	367	0.540331	2.41957	3.35077e-23	1.76921e-19	1.52337e-19	1537	tags=44%, list=21%, signal=37%	NA	NA
Pdhb	psen2_kd	CC	GO:0019866	organelle inner membrane	380	0.488602	2.50476	7.06434e-23	1.86675e-19	1.45228e-19	2452	tags=70%, list=34%, signal=49%	NA	NA
Pdha1	scramble	BP	GO:0042254	ribosome biogenesis	271	0.580912	2.53043	8.69161e-23	2.29459e-19	1.97574e-19	1527	tags=51%, list=21%, signal=42%	Proteostasis	none
Pdhb	psen2_kd	CC	GO:0005743	mitochondrial inner membrane	362	0.493627	2.51664	2.74027e-22	4.82744e-19	3.75561e-19	2452	tags=70%, list=34%, signal=49%	Mitochondrial Metabolism	mitochondrial membrane organization
Pdhb	psen2_kd	CC	GO:0005743	mitochondrial inner membrane	362	0.493627	2.51664	2.74027e-22	4.82744e-19	3.75561e-19	2452	tags=70%, list=34%, signal=49%	Mitochondrial Metabolism	electron transport chain
Ap2a2	scramble	CC	GO:0005740	mitochondrial envelope	494	0.42905	2.32669	5.06475e-21	2.22131e-18	1.77044e-18	1875	tags=49%, list=26%, signal=39%	Mitochondrial Metabolism	none
Arhgef2	psen2_kd	BP	GO:0022613	ribonucleoprotein complex biogenesis	367	0.480972	2.44679	9.45723e-22	4.99247e-18	4.29756e-18	1691	tags=50%, list=23%, signal=40%	NA	NA
Ap2a2	psen2_kd	BP	GO:0006364	rRNA processing	186	0.581751	2.83378	1.09636e-20	7.24555e-18	5.36205e-18	1255	tags=49%, list=17%, signal=42%	Proteostasis	none
Pdhb	psen2_kd	BP	GO:0008380	RNA splicing	304	0.51035	2.5608	1.24696e-20	1.64755e-17	1.28175e-17	2360	tags=64%, list=32%, signal=46%	RNA Spliceosome	none
Pdha1	scramble	BP	GO:0016072	rRNA metabolic process	208	0.609339	2.58023	1.02456e-20	1.80323e-17	1.55266e-17	1527	tags=55%, list=21%, signal=45%	NA	NA
Pdhb	psen2_kd	BP	GO:0000375	RNA splicing, via transesterification reactions	206	0.563531	2.69112	2.4909e-20	1.88063e-17	1.46307e-17	2136	tags=64%, list=29%, signal=47%	RNA Spliceosome	none
Pdhb	psen2_kd	BP	GO:0000377	RNA splicing, via transesterification reactions with bulged adenosine as nucleophile	206	0.563531	2.69112	2.4909e-20	1.88063e-17	1.46307e-17	2136	tags=64%, list=29%, signal=47%	RNA Spliceosome	none
Pdhb	psen2_kd	BP	GO:0000398	mRNA splicing, via spliceosome	206	0.563531	2.69112	2.4909e-20	1.88063e-17	1.46307e-17	2136	tags=64%, list=29%, signal=47%	RNA Spliceosome	none
Ap2a2	scramble	BP	GO:0140053	mitochondrial gene expression	144	0.606839	2.84025	5.59989e-20	2.26709e-17	1.80693e-17	1875	tags=67%, list=26%, signal=50%	Mitochondrial Metabolism	mitochondrial translation
Ap2a2	psen2_kd	CC	GO:0098800	inner mitochondrial membrane protein complex	100	0.678822	2.9824	1.57316e-19	9.24144e-17	6.83911e-17	1633	tags=67%, list=22%, signal=53%	Mitochondrial Metabolism	mitochondrial membrane organization
Ap2a2	psen2_kd	CC	GO:0098800	inner mitochondrial membrane protein complex	100	0.678822	2.9824	1.57316e-19	9.24144e-17	6.83911e-17	1633	tags=67%, list=22%, signal=53%	Mitochondrial Metabolism	electron transport chain
Pdhb	psen2_kd	BP	GO:0016071	mRNA metabolic process	488	0.431331	2.28274	1.57328e-19	1.03935e-16	8.08583e-17	2089	tags=49%, list=29%, signal=38%	NA	NA
Ap2a2	psen2_kd	BP	GO:0042254	ribosome biogenesis	272	0.502079	2.56706	3.9326e-19	2.07917e-16	1.53868e-16	1264	tags=43%, list=17%, signal=37%	Proteostasis	none
Pdhb	psen2_kd	CC	GO:0032993	protein-DNA complex	427	0.44647	2.32465	7.01843e-19	4.12138e-16	3.20631e-16	2236	tags=55%, list=31%, signal=41%	NA	NA
Pdhb	scramble	BP	GO:0008380	RNA splicing	303	0.501844	2.42568	7.35182e-19	4.82095e-16	3.79199e-16	2032	tags=54%, list=28%, signal=41%	RNA Spliceosome	none
Pdha1	scramble	BP	GO:0006364	rRNA processing	185	0.61752	2.59792	5.449e-19	7.19268e-16	6.19322e-16	1527	tags=55%, list=21%, signal=45%	Proteostasis	none
Ap2a2	scramble	CC	GO:0030684	preribosome	105	0.65531	2.92588	5.26177e-18	1.97805e-15	1.57655e-15	1126	tags=60%, list=16%, signal=52%	NA	NA
Arhgef2	psen2_kd	BP	GO:0042254	ribosome biogenesis	272	0.505426	2.51202	9.21997e-19	2.43361e-15	2.09487e-15	1869	tags=60%, list=26%, signal=46%	Proteostasis	none
Pdha1	scramble	BP	GO:0034470	ncRNA processing	320	0.523134	2.31477	3.82674e-18	4.04104e-15	3.47951e-15	1542	tags=43%, list=21%, signal=35%	NA	NA
Ap2a2	scramble	BP	GO:0032543	mitochondrial translation	118	0.623383	2.8287	1.26386e-17	4.43445e-15	3.53436e-15	1875	tags=71%, list=26%, signal=53%	Mitochondrial Metabolism	mitochondrial translation
Ap2a2	scramble	BP	GO:0032543	mitochondrial translation	118	0.623383	2.8287	1.26386e-17	4.43445e-15	3.53436e-15	1875	tags=71%, list=26%, signal=53%	Proteostasis	translation
Arhgef2	scramble	BP	GO:0022613	ribonucleoprotein complex biogenesis	366	0.44713	2.30463	1.17668e-18	6.16817e-15	5.5366e-15	1512	tags=47%, list=21%, signal=39%	NA	NA
Ap2a2	psen2_kd	BP	GO:0140053	mitochondrial gene expression	144	0.589131	2.75409	1.84681e-17	8.87645e-15	6.569e-15	1948	tags=62%, list=27%, signal=47%	Mitochondrial Metabolism	mitochondrial translation
Pdhb	scramble	BP	GO:0000375	RNA splicing, via transesterification reactions	205	0.551426	2.57401	1.90707e-17	9.09498e-15	7.15379e-15	2418	tags=68%, list=33%, signal=47%	RNA Spliceosome	none
Pdhb	scramble	BP	GO:0000377	RNA splicing, via transesterification reactions with bulged adenosine as nucleophile	205	0.551426	2.57401	1.90707e-17	9.09498e-15	7.15379e-15	2418	tags=68%, list=33%, signal=47%	RNA Spliceosome	none
Pdhb	scramble	BP	GO:0000398	mRNA splicing, via spliceosome	205	0.551426	2.57401	1.90707e-17	9.09498e-15	7.15379e-15	2418	tags=68%, list=33%, signal=47%	RNA Spliceosome	none
Arhgef2	scramble	BP	GO:0042254	ribosome biogenesis	271	0.490614	2.39171	4.57831e-18	1.19998e-14	1.07711e-14	1512	tags=53%, list=21%, signal=44%	Proteostasis	none
Pdhb	scramble	BP	GO:0016071	mRNA metabolic process	488	0.423372	2.16756	4.45928e-17	1.94945e-14	1.53337e-14	2401	tags=53%, list=33%, signal=39%	NA	NA
Pdha1	scramble	CC	GO:0030684	preribosome	105	0.693774	2.72432	4.99513e-17	4.39572e-14	3.78491e-14	1505	tags=65%, list=21%, signal=52%	NA	NA
Ap2a2	psen2_kd	BP	GO:0022613	ribonucleoprotein complex biogenesis	367	0.434999	2.28963	2.18407e-16	9.62265e-14	7.12122e-14	1634	tags=42%, list=22%, signal=34%	NA	NA
Ap2a2	psen2_kd	BP	GO:0030036	actin cytoskeleton organization	308	-0.456851	-2.32101	3.1625e-16	1.19429e-13	8.83835e-14	1822	tags=51%, list=25%, signal=40%	Structural Stabilization	actin filament organization
Ap2a2	psen2_kd	BP	GO:0030029	actin filament-based process	334	-0.442159	-2.27041	3.07468e-16	1.19429e-13	8.83835e-14	1867	tags=50%, list=26%, signal=39%	NA	NA
Pdha1	scramble	BP	GO:0034660	ncRNA metabolic process	424	0.472026	2.14838	1.74414e-16	1.31558e-13	1.13278e-13	1527	tags=38%, list=21%, signal=32%	NA	NA
Arhgef2	scramble	BP	GO:0034470	ncRNA processing	322	0.450145	2.29041	8.55173e-17	1.49427e-13	1.34127e-13	1918	tags=56%, list=27%, signal=43%	NA	NA
Pdhb	psen2_kd	BP	GO:0016072	rRNA metabolic process	209	0.52396	2.50728	3.80619e-16	1.8287e-13	1.42268e-13	1776	tags=53%, list=24%, signal=41%	NA	NA
Pdhb	psen2_kd	CC	GO:0005740	mitochondrial envelope	495	0.406057	2.149	3.73048e-16	1.8287e-13	1.42268e-13	2452	tags=61%, list=34%, signal=44%	Mitochondrial Metabolism	none
Ap2a2	scramble	BP	GO:0006397	mRNA processing	349	0.432493	2.26543	6.19081e-16	2.03639e-13	1.62305e-13	2259	tags=53%, list=31%, signal=38%	NA	NA
Pdha1	psen2_kd	BP	GO:0022613	ribonucleoprotein complex biogenesis	367	0.517489	2.30106	5.90747e-17	3.12741e-13	2.64965e-13	2272	tags=58%, list=31%, signal=42%	NA	NA
Pdhb	psen2_kd	BP	GO:0140053	mitochondrial gene expression	143	0.577939	2.62848	9.57364e-16	4.21639e-13	3.28023e-13	2251	tags=71%, list=31%, signal=50%	Mitochondrial Metabolism	mitochondrial translation
Arhgef2	scramble	BP	GO:0071824	protein-DNA complex subunit organization	377	0.416028	2.16009	5.48007e-16	7.18163e-13	6.44629e-13	1817	tags=48%, list=25%, signal=38%	NA	NA
Yy1	psen2_kd	BP	GO:0006281	DNA repair	330	0.462889	2.27036	1.46222e-16	7.71466e-13	6.61538e-13	1647	tags=44%, list=23%, signal=36%	DNA Repair	none
Pdhb	psen2_kd	CC	GO:0031966	mitochondrial membrane	467	0.408692	2.15033	1.90619e-15	7.7494e-13	6.02881e-13	2452	tags=63%, list=34%, signal=45%	Mitochondrial Metabolism	mitochondrial membrane organization
Iqgap1	scramble	BP	GO:0008380	RNA splicing	304	0.483069	2.22176	1.4987e-16	7.90564e-13	7.73644e-13	1910	tags=52%, list=26%, signal=40%	RNA Spliceosome	none
Ap2a2	scramble	BP	GO:0022900	electron transport chain	73	0.682441	2.82322	2.7321e-15	8.45825e-13	6.74143e-13	1602	tags=69%, list=22%, signal=55%	Mitochondrial Metabolism	electron transport chain
Arhgef2	scramble	CC	GO:0032993	protein-DNA complex	418	0.40316	2.06787	8.73514e-16	9.15792e-13	8.22022e-13	1817	tags=48%, list=25%, signal=38%	NA	NA
Pdhb	psen2_kd	CC	GO:0000785	chromatin	376	0.432431	2.22099	2.7493e-15	1.03786e-12	8.07426e-13	2236	tags=54%, list=31%, signal=40%	NA	NA
Ap2a2	psen2_kd	BP	GO:0045333	cellular respiration	157	0.555844	2.62144	3.33211e-15	1.17446e-12	8.69156e-13	1948	tags=65%, list=27%, signal=49%	Mitochondrial Metabolism	electron transport chain
Arhgef2	psen2_kd	BP	GO:0034660	ncRNA metabolic process	428	0.41046	2.12219	7.40844e-16	1.30364e-12	1.12218e-12	1876	tags=48%, list=26%, signal=38%	NA	NA
Pdhb	psen2_kd	BP	GO:0022613	ribonucleoprotein complex biogenesis	366	0.431844	2.2007	4.01809e-15	1.41571e-12	1.10138e-12	1776	tags=44%, list=24%, signal=36%	NA	NA
Arhgef2	psen2_kd	BP	GO:0016072	rRNA metabolic process	209	0.512354	2.46448	1.36405e-15	1.80021e-12	1.54964e-12	1456	tags=56%, list=20%, signal=46%	NA	NA
Arhgef2	psen2_kd	BP	GO:0034470	ncRNA processing	324	0.448601	2.26125	2.49162e-15	2.63065e-12	2.26449e-12	1869	tags=54%, list=26%, signal=42%	NA	NA
Pdhb	scramble	CC	GO:0019866	organelle inner membrane	379	0.440655	2.18019	7.00279e-15	2.82589e-12	2.22275e-12	2283	tags=57%, list=31%, signal=42%	NA	NA
Ap2a2	psen2_kd	BP	GO:0051276	chromosome organization	325	0.436556	2.27585	1.0202e-14	3.37113e-12	2.49479e-12	1919	tags=46%, list=26%, signal=35%	NA	NA
Arhgef2	scramble	BP	GO:0016072	rRNA metabolic process	208	0.497994	2.40868	4.05445e-15	3.52603e-12	3.165e-12	1512	tags=56%, list=21%, signal=46%	NA	NA
Arhgef2	scramble	BP	GO:0034660	ncRNA metabolic process	426	0.394375	2.02358	4.70855e-15	3.52603e-12	3.165e-12	1601	tags=42%, list=22%, signal=35%	NA	NA
Ap2a2	psen2_kd	CC	GO:0032993	protein-DNA complex	427	0.402313	2.16079	1.69922e-14	5.28457e-12	3.91084e-12	1950	tags=44%, list=27%, signal=34%	NA	NA
Ap2a2	psen2_kd	CC	GO:0000228	nuclear chromosome	141	0.561021	2.60444	1.95412e-14	5.73969e-12	4.24764e-12	1931	tags=54%, list=26%, signal=41%	NA	NA
Ap2a2	scramble	CC	GO:0098800	inner mitochondrial membrane protein complex	99	0.611547	2.71797	1.99678e-14	5.83837e-12	4.65332e-12	1791	tags=62%, list=25%, signal=48%	Mitochondrial Metabolism	mitochondrial membrane organization
Ap2a2	scramble	CC	GO:0098800	inner mitochondrial membrane protein complex	99	0.611547	2.71797	1.99678e-14	5.83837e-12	4.65332e-12	1791	tags=62%, list=25%, signal=48%	Mitochondrial Metabolism	electron transport chain
Pdhb	psen2_kd	CC	GO:0005681	spliceosomal complex	151	0.55618	2.55334	1.89105e-14	6.24638e-12	4.85951e-12	2262	tags=67%, list=31%, signal=47%	RNA Spliceosome	none
Ap2a2	psen2_kd	BP	GO:0022900	electron transport chain	73	0.682077	2.83682	2.6084e-14	7.25821e-12	5.37142e-12	1586	tags=69%, list=22%, signal=55%	Mitochondrial Metabolism	electron transport chain
Pdha1	scramble	BP	GO:0042274	ribosomal small subunit biogenesis	92	0.680042	2.60992	1.16389e-14	7.68165e-12	6.61425e-12	1524	tags=57%, list=21%, signal=46%	Proteostasis	none
Pdhb	scramble	CC	GO:0030684	preribosome	105	0.633439	2.67343	2.12395e-14	7.95874e-12	6.26006e-12	1826	tags=69%, list=25%, signal=53%	NA	NA
Ap2a2	psen2_kd	BP	GO:0000819	sister chromatid segregation	138	0.56873	2.62556	3.19783e-14	8.45347e-12	6.25597e-12	1276	tags=43%, list=17%, signal=36%	NA	NA
Arhgef2	psen2_kd	CC	GO:0032993	protein-DNA complex	418	0.407156	2.1047	9.84747e-15	8.66413e-12	7.45816e-12	1656	tags=43%, list=23%, signal=35%	NA	NA
Ap2a2	scramble	BP	GO:0006119	oxidative phosphorylation	96	0.612514	2.70473	3.29988e-14	9.14067e-12	7.28533e-12	1791	tags=61%, list=25%, signal=47%	Mitochondrial Metabolism	electron transport chain
Ap2a2	psen2_kd	BP	GO:0033108	mitochondrial respiratory chain complex assembly	71	0.674173	2.78452	5.49086e-14	1.31955e-11	9.76533e-12	1643	tags=76%, list=22%, signal=60%	Mitochondrial Metabolism	electron transport chain
Ap2a2	psen2_kd	CC	GO:0031252	cell leading edge	194	-0.501763	-2.41696	5.33728e-14	1.31955e-11	9.76533e-12	2354	tags=62%, list=32%, signal=43%	NA	NA
Pdhb	psen2_kd	BP	GO:0032543	mitochondrial translation	117	0.596698	2.62463	4.63203e-14	1.44002e-11	1.12029e-11	2251	tags=74%, list=31%, signal=52%	Mitochondrial Metabolism	mitochondrial translation
Pdhb	psen2_kd	BP	GO:0032543	mitochondrial translation	117	0.596698	2.62463	4.63203e-14	1.44002e-11	1.12029e-11	2251	tags=74%, list=31%, signal=52%	Proteostasis	translation
Arhgef2	psen2_kd	CC	GO:0000785	chromatin	367	0.418845	2.13074	2.21304e-14	1.66895e-11	1.43665e-11	1656	tags=43%, list=23%, signal=35%	NA	NA
Ap2a2	psen2_kd	CC	GO:0005746	mitochondrial respirasome	61	0.719378	2.86513	7.90369e-14	1.68626e-11	1.24791e-11	1618	tags=81%, list=22%, signal=63%	Mitochondrial Metabolism	electron transport chain
Ap2a2	psen2_kd	CC	GO:0070469	respirasome	62	0.711257	2.83434	7.89618e-14	1.68626e-11	1.24791e-11	1618	tags=79%, list=22%, signal=62%	Mitochondrial Metabolism	electron transport chain
Ap2a2	psen2_kd	CC	GO:0098687	chromosomal region	212	0.493013	2.44254	7.97362e-14	1.68626e-11	1.24791e-11	1926	tags=53%, list=26%, signal=40%	NA	NA
Ap2a2	psen2_kd	CC	GO:0098803	respiratory chain complex	61	0.717567	2.85792	1.00909e-13	1.99157e-11	1.47385e-11	1618	tags=81%, list=22%, signal=63%	Mitochondrial Metabolism	electron transport chain
Ap2a2	psen2_kd	BP	GO:0032543	mitochondrial translation	118	0.582902	2.60815	1.01707e-13	1.99157e-11	1.47385e-11	2474	tags=76%, list=34%, signal=51%	Mitochondrial Metabolism	mitochondrial translation
Ap2a2	psen2_kd	BP	GO:0032543	mitochondrial translation	118	0.582902	2.60815	1.01707e-13	1.99157e-11	1.47385e-11	2474	tags=76%, list=34%, signal=51%	Proteostasis	translation
Pdha1	psen2_kd	BP	GO:0042254	ribosome biogenesis	272	0.539221	2.33409	7.80783e-15	2.06673e-11	1.75101e-11	2003	tags=55%, list=27%, signal=42%	Proteostasis	none
Ap2a2	psen2_kd	BP	GO:0006119	oxidative phosphorylation	96	0.619041	2.7324	1.33699e-13	2.52452e-11	1.86826e-11	1477	tags=62%, list=20%, signal=50%	Mitochondrial Metabolism	electron transport chain
Ap2a2	psen2_kd	BP	GO:0009060	aerobic respiration	130	0.566845	2.58248	1.48894e-13	2.63445e-11	1.94962e-11	1477	tags=56%, list=20%, signal=45%	Mitochondrial Metabolism	electron transport chain
Ap2a2	psen2_kd	CC	GO:0015629	actin cytoskeleton	218	-0.481295	-2.33184	1.49486e-13	2.63445e-11	1.94962e-11	1663	tags=48%, list=23%, signal=39%	Structural Stabilization	actin filament organization
Ap2a2	psen2_kd	BP	GO:0022904	respiratory electron transport chain	66	0.686167	2.75453	1.5701e-13	2.67778e-11	1.98169e-11	1582	tags=71%, list=22%, signal=56%	Mitochondrial Metabolism	electron transport chain
Arhgef2	psen2_kd	BP	GO:0006364	rRNA processing	186	0.526672	2.48061	4.21992e-14	2.78462e-11	2.39703e-11	1456	tags=59%, list=20%, signal=48%	Proteostasis	none
Pdhb	scramble	CC	GO:0005743	mitochondrial inner membrane	361	0.432851	2.13012	8.29614e-14	2.90144e-11	2.28217e-11	2245	tags=56%, list=31%, signal=41%	Mitochondrial Metabolism	mitochondrial membrane organization
Pdhb	scramble	CC	GO:0005743	mitochondrial inner membrane	361	0.432851	2.13012	8.29614e-14	2.90144e-11	2.28217e-11	2245	tags=56%, list=31%, signal=41%	Mitochondrial Metabolism	electron transport chain
Ap2a2	scramble	CC	GO:0032040	small-subunit processome	70	0.664221	2.72822	1.10562e-13	2.90943e-11	2.31889e-11	1040	tags=59%, list=14%, signal=52%	NA	NA
Yy1	psen2_kd	CC	GO:0032993	protein-DNA complex	423	0.405313	2.05032	2.00859e-14	3.53244e-11	3.0291e-11	1680	tags=40%, list=23%, signal=33%	NA	NA
Yy1	psen2_kd	BP	GO:0006974	cellular response to DNA damage stimulus	470	0.392739	1.98837	1.61346e-14	3.53244e-11	3.0291e-11	1625	tags=37%, list=22%, signal=31%	DNA Repair	DNA damage response
Pdhb	psen2_kd	BP	GO:0042254	ribosome biogenesis	271	0.453715	2.24153	1.36076e-13	3.99533e-11	3.10826e-11	1776	tags=46%, list=24%, signal=36%	Proteostasis	none
Ap2a2	scramble	BP	GO:0008380	RNA splicing	304	0.424471	2.17553	1.65877e-13	4.15719e-11	3.31338e-11	2386	tags=55%, list=33%, signal=39%	RNA Spliceosome	none
Ddx1	scramble	BP	GO:0042254	ribosome biogenesis	270	0.504218	2.23184	8.35131e-15	4.40699e-11	4.37081e-11	1799	tags=56%, list=25%, signal=44%	Proteostasis	none
Ap2a2	psen2_kd	BP	GO:0007059	chromosome segregation	225	0.479094	2.38916	2.91332e-13	4.81334e-11	3.5621e-11	917	tags=28%, list=13%, signal=26%	NA	NA
Pdhb	psen2_kd	BP	GO:0006364	rRNA processing	185	0.517857	2.44643	1.76838e-13	4.91888e-11	3.82675e-11	1776	tags=53%, list=24%, signal=41%	Proteostasis	none
Pdha1	scramble	CC	GO:0032040	small-subunit processome	70	0.712733	2.62656	9.30237e-14	5.45739e-11	4.69906e-11	1287	tags=62%, list=18%, signal=52%	NA	NA
Ap2a2	psen2_kd	CC	GO:0000785	chromatin	376	0.409848	2.16894	3.48157e-13	5.57789e-11	4.12791e-11	1950	tags=45%, list=27%, signal=35%	NA	NA
Arhgef2	scramble	BP	GO:0006281	DNA repair	323	0.423781	2.15681	1.10489e-13	6.43535e-11	5.77643e-11	1817	tags=47%, list=25%, signal=37%	DNA Repair	none
Arhgef2	scramble	BP	GO:0016071	mRNA metabolic process	487	0.357997	1.92771	1.09468e-13	6.43535e-11	5.77643e-11	2122	tags=47%, list=30%, signal=36%	NA	NA
Ap2a2	scramble	BP	GO:0022904	respiratory electron transport chain	66	0.681465	2.77068	3.3617e-13	8.0421e-11	6.40975e-11	1602	tags=69%, list=22%, signal=54%	Mitochondrial Metabolism	electron transport chain
Arhgef2	scramble	BP	GO:0006325	chromatin organization	328	0.418394	2.10818	1.79679e-13	8.6982e-11	7.80757e-11	1897	tags=50%, list=26%, signal=39%	NA	NA
Arhgef2	scramble	CC	GO:0000785	chromatin	366	0.396605	2.04421	1.82526e-13	8.6982e-11	7.80757e-11	1866	tags=49%, list=26%, signal=38%	NA	NA
Iqgap1	scramble	BP	GO:0022613	ribonucleoprotein complex biogenesis	366	0.431647	2.03491	3.71075e-14	9.7871e-11	9.57764e-11	1466	tags=36%, list=20%, signal=31%	NA	NA
Pdhb	psen2_kd	BP	GO:0034470	ncRNA processing	323	0.424227	2.13302	3.96279e-13	1.04717e-10	8.14666e-11	2130	tags=50%, list=29%, signal=37%	NA	NA
Pdhb	psen2_kd	CC	GO:0016604	nuclear body	406	0.402455	2.07812	4.3041e-13	1.0832e-10	8.42697e-11	2020	tags=47%, list=28%, signal=36%	NA	NA
Ap2a2	scramble	BP	GO:0042274	ribosomal small subunit biogenesis	92	0.608838	2.64908	5.33502e-13	1.22079e-10	9.73e-11	1126	tags=54%, list=16%, signal=47%	Proteostasis	none
Ap2a2	psen2_kd	BP	GO:0034470	ncRNA processing	325	0.416389	2.17072	9.1461e-13	1.42222e-10	1.05251e-10	1858	tags=43%, list=25%, signal=34%	NA	NA
Ap2a2	psen2_kd	BP	GO:0015986	proton motive force-driven ATP synthesis	49	0.726055	2.74807	1.02792e-12	1.50962e-10	1.11719e-10	1313	tags=72%, list=18%, signal=59%	Mitochondrial Metabolism	proton motive force-driven mitochondrial ATP synthesis
Ap2a2	psen2_kd	BP	GO:0098813	nuclear chromosome segregation	169	0.50896	2.44616	1.01352e-12	1.50962e-10	1.11719e-10	917	tags=34%, list=13%, signal=30%	NA	NA
Pdhb	scramble	CC	GO:0005681	spliceosomal complex	151	0.559577	2.4897	4.84404e-13	1.58824e-10	1.24925e-10	2062	tags=64%, list=28%, signal=47%	RNA Spliceosome	none
Pdha1	scramble	BP	GO:0006397	mRNA processing	349	0.466356	2.08586	3.04518e-13	1.60785e-10	1.38443e-10	2418	tags=57%, list=33%, signal=40%	NA	NA
Arhgef2	scramble	CC	GO:0030684	preribosome	105	0.596951	2.60408	4.10857e-13	1.6567e-10	1.48707e-10	1448	tags=64%, list=20%, signal=52%	NA	NA
Arhgef2	scramble	MF	GO:0003682	chromatin binding	305	0.417954	2.07622	4.00194e-13	1.6567e-10	1.48707e-10	1915	tags=49%, list=27%, signal=38%	NA	NA
Pdha1	psen2_kd	BP	GO:0006364	rRNA processing	186	0.592191	2.46086	9.59092e-14	1.69248e-10	1.43393e-10	1991	tags=61%, list=27%, signal=46%	Proteostasis	none
Arhgef2	scramble	BP	GO:0006364	rRNA processing	185	0.499029	2.37848	4.82003e-13	1.80476e-10	1.61996e-10	1669	tags=62%, list=23%, signal=49%	Proteostasis	none
Ddx1	scramble	CC	GO:0030684	preribosome	105	0.649161	2.51039	1.0381e-13	1.82602e-10	1.81103e-10	1760	tags=72%, list=24%, signal=55%	NA	NA
Ddx1	scramble	BP	GO:0022613	ribonucleoprotein complex biogenesis	365	0.441761	1.98381	8.26568e-14	1.82602e-10	1.81103e-10	1799	tags=49%, list=25%, signal=39%	NA	NA
Pdha1	psen2_kd	BP	GO:0016072	rRNA metabolic process	210	0.577966	2.4392	1.48108e-13	1.96021e-10	1.66076e-10	1991	tags=61%, list=27%, signal=46%	NA	NA
Arhgef2	psen2_kd	CC	GO:0030684	preribosome	105	0.614677	2.68908	3.69685e-13	2.16841e-10	1.86659e-10	1339	tags=58%, list=18%, signal=48%	NA	NA
Arhgef2	scramble	CC	GO:0000228	nuclear chromosome	133	0.562157	2.53106	6.76177e-13	2.36301e-10	2.12106e-10	1897	tags=66%, list=26%, signal=50%	NA	NA
Ap2a2	psen2_kd	BP	GO:0042776	proton motive force-driven mitochondrial ATP synthesis	48	0.729036	2.75775	1.8104e-12	2.58692e-10	1.91444e-10	1313	tags=73%, list=18%, signal=61%	Mitochondrial Metabolism	proton motive force-driven mitochondrial ATP synthesis
Ap2a2	psen2_kd	BP	GO:0042776	proton motive force-driven mitochondrial ATP synthesis	48	0.729036	2.75775	1.8104e-12	2.58692e-10	1.91444e-10	1313	tags=73%, list=18%, signal=61%	Mitochondrial Metabolism	proton motive force-driven mitochondrial ATP synthesis
Ap2a2	scramble	CC	GO:0032993	protein-DNA complex	420	0.384207	2.05349	1.39242e-12	3.05347e-10	2.43369e-10	1798	tags=38%, list=25%, signal=31%	NA	NA
Ap2a2	psen2_kd	CC	GO:0030684	preribosome	105	0.585345	2.5953	2.45103e-12	3.41015e-10	2.52367e-10	1255	tags=53%, list=17%, signal=45%	NA	NA
Pdhb	psen2_kd	BP	GO:0034660	ncRNA metabolic process	429	0.394044	2.05131	1.62166e-12	3.89567e-10	3.03072e-10	2119	tags=47%, list=29%, signal=35%	NA	NA
Arhgef2	scramble	BP	GO:0008380	RNA splicing	303	0.415393	2.0723	1.30108e-12	4.01192e-10	3.60113e-10	1915	tags=49%, list=27%, signal=38%	RNA Spliceosome	none
Arhgef2	scramble	MF	GO:0003690	double-stranded DNA binding	327	0.407352	2.05035	1.28721e-12	4.01192e-10	3.60113e-10	1368	tags=36%, list=19%, signal=31%	NA	NA
Arhgef2	scramble	BP	GO:0006338	chromatin remodeling	259	0.432906	2.11622	1.49035e-12	4.34023e-10	3.89582e-10	1897	tags=54%, list=26%, signal=41%	Epigenetic	none
Ap2a2	scramble	BP	GO:0045333	cellular respiration	157	0.512736	2.42755	2.32126e-12	4.88673e-10	3.89484e-10	1791	tags=53%, list=25%, signal=41%	Mitochondrial Metabolism	electron transport chain
Iqgap1	scramble	BP	GO:0006397	mRNA processing	350	0.432269	2.08835	2.85716e-13	5.02384e-10	4.91632e-10	1910	tags=50%, list=26%, signal=39%	NA	NA
Ap2a2	psen2_kd	BP	GO:0007015	actin filament organization	202	-0.477376	-2.31044	4.06481e-12	5.51042e-10	4.07798e-10	1867	tags=53%, list=26%, signal=41%	Structural Stabilization	actin filament organization
Ap2a2	psen2_kd	CC	GO:0043005	neuron projection	473	-0.36817	-1.95593	4.52886e-12	5.98603e-10	4.42994e-10	2227	tags=47%, list=30%, signal=35%	NA	NA
Ap2a2	psen2_kd	BP	GO:0034660	ncRNA metabolic process	431	0.380454	2.04488	5.01278e-12	6.46404e-10	4.7837e-10	1858	tags=41%, list=25%, signal=33%	NA	NA
Ap2a2	psen2_kd	BP	GO:0042773	ATP synthesis coupled electron transport	51	0.710481	2.71915	5.87996e-12	7.22961e-10	5.35026e-10	1477	tags=71%, list=20%, signal=57%	Mitochondrial Metabolism	electron transport chain
Ap2a2	psen2_kd	BP	GO:0042775	mitochondrial ATP synthesis coupled electron transport	51	0.710481	2.71915	5.87996e-12	7.22961e-10	5.35026e-10	1477	tags=71%, list=20%, signal=57%	Mitochondrial Metabolism	electron transport chain
Iqgap1	scramble	BP	GO:0000375	RNA splicing, via transesterification reactions	206	0.50128	2.25171	1.03417e-12	8.37182e-10	8.19265e-10	1866	tags=55%, list=26%, signal=43%	RNA Spliceosome	none
Iqgap1	scramble	BP	GO:0000377	RNA splicing, via transesterification reactions with bulged adenosine as nucleophile	206	0.50128	2.25171	1.03417e-12	8.37182e-10	8.19265e-10	1866	tags=55%, list=26%, signal=43%	RNA Spliceosome	none
Iqgap1	scramble	BP	GO:0000398	mRNA splicing, via spliceosome	206	0.50128	2.25171	1.03417e-12	8.37182e-10	8.19265e-10	1866	tags=55%, list=26%, signal=43%	RNA Spliceosome	none
Iqgap1	scramble	BP	GO:0016072	rRNA metabolic process	208	0.502366	2.24445	1.11095e-12	8.37182e-10	8.19265e-10	1470	tags=44%, list=20%, signal=36%	NA	NA
Ap2a2	psen2_kd	BP	GO:0010257	NADH dehydrogenase complex assembly	47	0.723166	2.7289	7.4911e-12	8.60988e-10	6.37172e-10	1726	tags=85%, list=24%, signal=65%	Mitochondrial Metabolism	electron transport chain
Ap2a2	psen2_kd	BP	GO:0032981	mitochondrial respiratory chain complex I assembly	47	0.723166	2.7289	7.4911e-12	8.60988e-10	6.37172e-10	1726	tags=85%, list=24%, signal=65%	Mitochondrial Metabolism	electron transport chain
Ap2a2	psen2_kd	CC	GO:1990204	oxidoreductase complex	88	0.611159	2.64712	7.17874e-12	8.60988e-10	6.37172e-10	1397	tags=64%, list=19%, signal=53%	Oxidative Stress	none
Ap2a2	psen2_kd	CC	GO:0016604	nuclear body	406	0.381134	2.03413	1.0518e-11	1.18316e-09	8.75596e-10	2111	tags=46%, list=29%, signal=35%	NA	NA
Ap2a2	psen2_kd	BP	GO:0071824	protein-DNA complex subunit organization	387	0.387248	2.05752	1.19731e-11	1.31879e-09	9.75969e-10	1817	tags=41%, list=25%, signal=33%	NA	NA
Ap2a2	psen2_kd	BP	GO:0000070	mitotic sister chromatid segregation	112	0.562758	2.50387	1.28335e-11	1.38471e-09	1.02475e-09	1276	tags=42%, list=17%, signal=35%	Cell Cycle	microtubule cytoskeleton organization involved in mitosis
Ap2a2	psen2_kd	BP	GO:0006325	chromatin organization	339	0.399917	2.09268	1.70008e-11	1.79767e-09	1.33036e-09	1950	tags=45%, list=27%, signal=35%	NA	NA
Traf3	psen2_kd	BP	GO:0022613	ribonucleoprotein complex biogenesis	367	0.449845	2.11051	3.40793e-13	1.80143e-09	1.71795e-09	1908	tags=52%, list=26%, signal=40%	NA	NA
Ap2a2	scramble	BP	GO:0042273	ribosomal large subunit biogenesis	63	0.667172	2.67712	9.05122e-12	1.83218e-09	1.46029e-09	1236	tags=61%, list=17%, signal=51%	Proteostasis	none
Ap2a2	psen2_kd	CC	GO:0000793	condensed chromosome	162	0.498521	2.37118	2.01587e-11	2.08978e-09	1.54654e-09	1466	tags=43%, list=20%, signal=35%	NA	NA
Ap2a2	scramble	BP	GO:0042773	ATP synthesis coupled electron transport	51	0.702685	2.7179	1.1821e-11	2.22192e-09	1.77093e-09	1602	tags=73%, list=22%, signal=57%	Mitochondrial Metabolism	electron transport chain
Ap2a2	scramble	BP	GO:0042775	mitochondrial ATP synthesis coupled electron transport	51	0.702685	2.7179	1.1821e-11	2.22192e-09	1.77093e-09	1602	tags=73%, list=22%, signal=57%	Mitochondrial Metabolism	electron transport chain
Ap2a2	scramble	CC	GO:0000313	organellar ribosome	80	0.614853	2.58314	1.41476e-11	2.25633e-09	1.79835e-09	1875	tags=68%, list=26%, signal=51%	NA	NA
Ap2a2	scramble	CC	GO:0005761	mitochondrial ribosome	80	0.614853	2.58314	1.41476e-11	2.25633e-09	1.79835e-09	1875	tags=68%, list=26%, signal=51%	Mitochondrial Metabolism	mitochondrial translation
Ap2a2	scramble	CC	GO:0005761	mitochondrial ribosome	80	0.614853	2.58314	1.41476e-11	2.25633e-09	1.79835e-09	1875	tags=68%, list=26%, signal=51%	Proteostasis	translation
Ap2a2	scramble	CC	GO:0098687	chromosomal region	210	0.457734	2.25314	1.34219e-11	2.25633e-09	1.79835e-09	1570	tags=44%, list=22%, signal=36%	NA	NA
Ap2a2	scramble	BP	GO:0030036	actin cytoskeleton organization	304	-0.410042	-2.10881	1.40379e-11	2.25633e-09	1.79835e-09	2050	tags=47%, list=28%, signal=36%	Structural Stabilization	actin filament organization
Ap2a2	scramble	CC	GO:0000785	chromatin	369	0.388832	2.04177	1.31735e-11	2.25633e-09	1.79835e-09	1798	tags=39%, list=25%, signal=31%	NA	NA
Psmc3	psen2_kd	BP	GO:0007059	chromosome segregation	225	0.521714	2.28625	4.42145e-13	2.33055e-09	2.11718e-09	1626	tags=41%, list=22%, signal=33%	NA	NA
Arhgef2	scramble	BP	GO:0006397	mRNA processing	350	0.383116	1.95003	8.63799e-12	2.38317e-09	2.13916e-09	2004	tags=48%, list=28%, signal=37%	NA	NA
Ap2a2	psen2_kd	CC	GO:0070161	anchoring junction	263	-0.4225	-2.10314	2.52093e-11	2.56311e-09	1.89682e-09	1778	tags=41%, list=24%, signal=32%	NA	NA
Arhgef2	scramble	BP	GO:0006260	DNA replication	150	0.518435	2.35296	1.04262e-11	2.7327e-09	2.4529e-09	1794	tags=57%, list=25%, signal=44%	Cell Cycle	DNA replication
Iqgap1	scramble	BP	GO:0042254	ribosome biogenesis	271	0.453472	2.1106	4.30032e-12	2.83553e-09	2.77484e-09	1652	tags=41%, list=23%, signal=33%	Proteostasis	none
Yy1	psen2_kd	CC	GO:0000228	nuclear chromosome	139	0.556102	2.45985	2.18932e-12	2.88772e-09	2.47624e-09	1612	tags=52%, list=22%, signal=42%	NA	NA
Ddx1	scramble	BP	GO:0016072	rRNA metabolic process	209	0.513274	2.20552	2.23713e-12	2.95133e-09	2.92711e-09	1880	tags=63%, list=26%, signal=48%	NA	NA
Ap2a2	scramble	BP	GO:0000375	RNA splicing, via transesterification reactions	206	0.458262	2.24617	2.49318e-11	3.54638e-09	2.82655e-09	2386	tags=59%, list=33%, signal=41%	RNA Spliceosome	none
Ap2a2	scramble	BP	GO:0000377	RNA splicing, via transesterification reactions with bulged adenosine as nucleophile	206	0.458262	2.24617	2.49318e-11	3.54638e-09	2.82655e-09	2386	tags=59%, list=33%, signal=41%	RNA Spliceosome	none
Ap2a2	scramble	BP	GO:0000398	mRNA splicing, via spliceosome	206	0.458262	2.24617	2.49318e-11	3.54638e-09	2.82655e-09	2386	tags=59%, list=33%, signal=41%	RNA Spliceosome	none
Ap2a2	scramble	BP	GO:0030029	actin filament-based process	328	-0.407379	-2.11177	2.39204e-11	3.54638e-09	2.82655e-09	2006	tags=46%, list=28%, signal=35%	NA	NA
Pdhb	scramble	CC	GO:0032040	small-subunit processome	70	0.65789	2.57349	1.23702e-11	3.8173e-09	3.00255e-09	1229	tags=62%, list=17%, signal=52%	NA	NA
Psmc3	psen2_kd	BP	GO:0051276	chromosome organization	323	0.456502	2.07082	1.49819e-12	3.94847e-09	3.58697e-09	1604	tags=34%, list=22%, signal=28%	NA	NA
Traf3	psen2_kd	BP	GO:0042254	ribosome biogenesis	272	0.491094	2.17578	1.53027e-12	4.0445e-09	3.85709e-09	1541	tags=50%, list=21%, signal=42%	Proteostasis	none
Yy1	psen2_kd	MF	GO:0140640	catalytic activity, acting on a nucleic acid	386	0.395697	1.97784	3.85927e-12	4.0723e-09	3.49203e-09	1730	tags=39%, list=24%, signal=32%	NA	NA
Ap2a2	scramble	BP	GO:0009060	aerobic respiration	130	0.518769	2.3998	3.44055e-11	4.76516e-09	3.79794e-09	1791	tags=53%, list=25%, signal=41%	Mitochondrial Metabolism	electron transport chain
Pdhb	scramble	CC	GO:0098798	mitochondrial protein-containing complex	226	0.476464	2.24634	1.68269e-11	4.9041e-09	3.85739e-09	2283	tags=63%, list=31%, signal=45%	Mitochondrial Metabolism	electron transport chain
Pdhb	psen2_kd	BP	GO:0051276	chromosome organization	325	0.410753	2.06601	2.24339e-11	5.15492e-09	4.01038e-09	1554	tags=35%, list=21%, signal=29%	NA	NA
Ap2a2	psen2_kd	BP	GO:0051983	regulation of chromosome segregation	81	0.613046	2.61781	5.45956e-11	5.44617e-09	4.03043e-09	1507	tags=55%, list=21%, signal=44%	NA	NA
Ap2a2	scramble	BP	GO:0006338	chromatin remodeling	264	0.415382	2.10736	4.25299e-11	5.73935e-09	4.5744e-09	1941	tags=47%, list=27%, signal=36%	Epigenetic	none
Ap2a2	scramble	CC	GO:0000228	nuclear chromosome	140	0.509788	2.36768	4.7012e-11	6.1856e-09	4.93007e-09	1436	tags=42%, list=20%, signal=35%	NA	NA
Pdhb	psen2_kd	MF	GO:0003682	chromatin binding	311	0.417144	2.09429	2.83423e-11	6.24121e-09	4.85548e-09	1865	tags=45%, list=26%, signal=35%	NA	NA
Ap2a2	psen2_kd	BP	GO:0097435	supramolecular fiber organization	346	-0.388027	-2.00495	6.68927e-11	6.54929e-09	4.84679e-09	2257	tags=53%, list=31%, signal=38%	NA	NA
Ap2a2	scramble	CC	GO:0070469	respirasome	61	0.650049	2.58104	5.18378e-11	6.6542e-09	5.30356e-09	1566	tags=68%, list=22%, signal=54%	Mitochondrial Metabolism	electron transport chain
Ap2a2	psen2_kd	CC	GO:0000313	organellar ribosome	80	0.612901	2.59686	7.53956e-11	7.11815e-09	5.26777e-09	2507	tags=78%, list=34%, signal=52%	NA	NA
Ap2a2	psen2_kd	CC	GO:0005761	mitochondrial ribosome	80	0.612901	2.59686	7.53956e-11	7.11815e-09	5.26777e-09	2507	tags=78%, list=34%, signal=52%	Mitochondrial Metabolism	mitochondrial translation
Ap2a2	psen2_kd	CC	GO:0005761	mitochondrial ribosome	80	0.612901	2.59686	7.53956e-11	7.11815e-09	5.26777e-09	2507	tags=78%, list=34%, signal=52%	Proteostasis	translation
Traf3	scramble	BP	GO:0042254	ribosome biogenesis	270	0.483749	2.10871	1.75095e-12	7.7511e-09	7.69211e-09	1683	tags=53%, list=23%, signal=43%	Proteostasis	none
Traf3	scramble	BP	GO:0022613	ribonucleoprotein complex biogenesis	365	0.441185	2.05151	2.95731e-12	7.7511e-09	7.69211e-09	1685	tags=47%, list=23%, signal=38%	NA	NA
Ap2a2	scramble	CC	GO:0005746	mitochondrial respirasome	60	0.652046	2.58661	6.29957e-11	7.89396e-09	6.29167e-09	1566	tags=69%, list=22%, signal=54%	Mitochondrial Metabolism	electron transport chain
Pdha1	scramble	BP	GO:0008380	RNA splicing	303	0.462574	2.0305	1.65811e-11	7.95894e-09	6.853e-09	2496	tags=58%, list=34%, signal=40%	RNA Spliceosome	none
Arhgef2	psen2_kd	BP	GO:0051276	chromosome organization	322	0.403162	2.02652	1.70242e-11	8.98706e-09	7.73614e-09	1391	tags=34%, list=19%, signal=29%	NA	NA
Ap2a2	psen2_kd	CC	GO:0000775	chromosome, centromeric region	146	0.508759	2.38083	9.95273e-11	9.23159e-09	6.83182e-09	1571	tags=48%, list=22%, signal=38%	NA	NA
Psmc3	psen2_kd	BP	GO:0000819	sister chromatid segregation	138	0.584466	2.40022	6.30256e-12	9.75813e-09	8.86474e-09	1626	tags=44%, list=22%, signal=35%	NA	NA
Psmc3	psen2_kd	BP	GO:1903047	mitotic cell cycle process	385	0.428911	1.9904	9.25643e-12	9.75813e-09	8.86474e-09	1608	tags=35%, list=22%, signal=29%	Cell Cycle	none
Psmc3	psen2_kd	BP	GO:0000278	mitotic cell cycle	433	0.417093	1.96188	7.97775e-12	9.75813e-09	8.86474e-09	1608	tags=35%, list=22%, signal=29%	Cell Cycle	none
Yy1	psen2_kd	BP	GO:0051276	chromosome organization	323	0.407225	1.99477	1.31531e-11	1.1566e-08	9.91793e-09	1868	tags=42%, list=26%, signal=33%	NA	NA
Ap2a2	psen2_kd	CC	GO:0005768	endosome	488	-0.352311	-1.87673	1.2779e-10	1.16487e-08	8.62058e-09	2485	tags=50%, list=34%, signal=35%	Endolysosome	none
Pdhb	psen2_kd	BP	GO:0000070	mitotic sister chromatid segregation	112	0.556607	2.41823	5.55662e-11	1.17467e-08	9.13859e-09	636	tags=27%, list=9%, signal=25%	Cell Cycle	microtubule cytoskeleton organization involved in mitosis
Arhgef2	scramble	CC	GO:0000775	chromosome, centromeric region	146	0.510323	2.31313	5.46136e-11	1.30129e-08	1.16805e-08	1798	tags=52%, list=25%, signal=40%	NA	NA
Arhgef2	scramble	MF	GO:1990837	sequence-specific double-stranded DNA binding	280	0.406465	1.99457	5.33808e-11	1.30129e-08	1.16805e-08	1145	tags=32%, list=16%, signal=28%	NA	NA
Arhgef2	scramble	MF	GO:0043565	sequence-specific DNA binding	331	0.3843	1.9497	5.75993e-11	1.31276e-08	1.17835e-08	1145	tags=31%, list=16%, signal=27%	NA	NA
Psmc3	psen2_kd	BP	GO:0051983	regulation of chromosome segregation	82	0.652798	2.46211	1.61323e-11	1.41722e-08	1.28747e-08	1833	tags=57%, list=25%, signal=43%	NA	NA
Ap2a2	scramble	CC	GO:0098803	respiratory chain complex	60	0.647671	2.56925	1.1632e-10	1.4237e-08	1.13472e-08	1566	tags=67%, list=22%, signal=53%	Mitochondrial Metabolism	electron transport chain
Arhgef2	scramble	CC	GO:0098687	chromosomal region	211	0.447738	2.15361	6.67005e-11	1.45685e-08	1.30768e-08	1798	tags=48%, list=25%, signal=37%	NA	NA
Pdha1	psen2_kd	BP	GO:0006397	mRNA processing	351	0.469657	2.07642	1.3797e-11	1.46083e-08	1.23767e-08	2496	tags=61%, list=34%, signal=42%	NA	NA
Ap2a2	psen2_kd	BP	GO:0006338	chromatin remodeling	267	0.422828	2.15733	1.6836e-10	1.50868e-08	1.11649e-08	1950	tags=49%, list=27%, signal=38%	Epigenetic	none
Arhgef2	scramble	MF	GO:0140640	catalytic activity, acting on a nucleic acid	381	0.363862	1.8936	7.79538e-11	1.63454e-08	1.46717e-08	1328	tags=33%, list=19%, signal=28%	NA	NA
Arhgef2	scramble	BP	GO:0006974	cellular response to DNA damage stimulus	458	0.341062	1.80315	8.14196e-11	1.64154e-08	1.47346e-08	1331	tags=31%, list=19%, signal=27%	DNA Repair	DNA damage response
Arhgef2	scramble	CC	GO:0000793	condensed chromosome	159	0.497415	2.23655	8.49633e-11	1.64955e-08	1.48065e-08	1804	tags=55%, list=25%, signal=42%	NA	NA
Ap2a2	scramble	MF	GO:0140640	catalytic activity, acting on a nucleic acid	381	0.37187	1.96624	1.43566e-10	1.71725e-08	1.36869e-08	1488	tags=34%, list=20%, signal=29%	NA	NA
Pdhb	psen2_kd	CC	GO:0000313	organellar ribosome	80	0.617484	2.56807	9.16182e-11	1.72929e-08	1.34534e-08	2251	tags=80%, list=31%, signal=56%	NA	NA
Pdhb	psen2_kd	CC	GO:0005761	mitochondrial ribosome	80	0.617484	2.56807	9.16182e-11	1.72929e-08	1.34534e-08	2251	tags=80%, list=31%, signal=56%	Mitochondrial Metabolism	mitochondrial translation
Pdhb	psen2_kd	CC	GO:0005761	mitochondrial ribosome	80	0.617484	2.56807	9.16182e-11	1.72929e-08	1.34534e-08	2251	tags=80%, list=31%, signal=56%	Proteostasis	translation
Pdhb	psen2_kd	CC	GO:0005759	mitochondrial matrix	247	0.438564	2.12568	8.69853e-11	1.72929e-08	1.34534e-08	2288	tags=64%, list=31%, signal=46%	Mitochondrial Metabolism	none
Ap2a2	scramble	MF	GO:0004386	helicase activity	108	0.540867	2.44425	1.66445e-10	1.94667e-08	1.55154e-08	1309	tags=46%, list=18%, signal=38%	NA	NA
Pdhb	scramble	BP	GO:0140053	mitochondrial gene expression	144	0.529655	2.34124	7.59328e-11	2.00521e-08	1.57723e-08	2570	tags=70%, list=35%, signal=46%	Mitochondrial Metabolism	mitochondrial translation
Pdhb	scramble	CC	GO:0005740	mitochondrial envelope	493	0.366612	1.87339	7.64472e-11	2.00521e-08	1.57723e-08	2245	tags=50%, list=31%, signal=37%	Mitochondrial Metabolism	none
Ap2a2	psen2_kd	CC	GO:0005747	mitochondrial respiratory chain complex I	37	0.752784	2.70916	2.47281e-10	2.10867e-08	1.56052e-08	1313	tags=82%, list=18%, signal=67%	Mitochondrial Metabolism	electron transport chain
Ap2a2	psen2_kd	CC	GO:0030964	NADH dehydrogenase complex	37	0.752784	2.70916	2.47281e-10	2.10867e-08	1.56052e-08	1313	tags=82%, list=18%, signal=67%	Mitochondrial Metabolism	electron transport chain
Ap2a2	psen2_kd	CC	GO:0045271	respiratory chain complex I	37	0.752784	2.70916	2.47281e-10	2.10867e-08	1.56052e-08	1313	tags=82%, list=18%, signal=67%	Mitochondrial Metabolism	electron transport chain
Arhgef2	scramble	BP	GO:0051276	chromosome organization	320	0.388838	1.9766	1.17515e-10	2.20004e-08	1.97478e-08	1918	tags=46%, list=27%, signal=36%	NA	NA
Dlat	scramble	BP	GO:0016072	rRNA metabolic process	207	0.529702	2.23997	4.36082e-12	2.28245e-08	2.11844e-08	1815	tags=54%, list=25%, signal=42%	NA	NA
Ap2a2	psen2_kd	CC	GO:0150034	distal axon	126	-0.509517	-2.30442	2.85648e-10	2.39718e-08	1.77403e-08	2124	tags=58%, list=29%, signal=42%	Synapse	none
Pdhb	psen2_kd	BP	GO:0000819	sister chromatid segregation	138	0.520491	2.33879	1.36708e-10	2.49139e-08	1.93823e-08	1452	tags=39%, list=20%, signal=32%	NA	NA
Ap2a2	psen2_kd	BP	GO:0048285	organelle fission	228	0.434842	2.1764	3.02569e-10	2.4995e-08	1.84975e-08	1105	tags=30%, list=15%, signal=26%	NA	NA
Ap2a2	scramble	CC	GO:0030686	90S preribosome	27	0.808275	2.70177	2.20494e-10	2.52274e-08	2.01068e-08	1126	tags=88%, list=16%, signal=74%	NA	NA
Pdhb	psen2_kd	CC	GO:0071013	catalytic step 2 spliceosome	77	0.619649	2.55414	1.54579e-10	2.72317e-08	2.11855e-08	2254	tags=81%, list=31%, signal=57%	RNA Spliceosome	none
Psmc3	psen2_kd	CC	GO:0005819	spindle	192	0.51351	2.20901	4.16411e-11	2.74362e-08	2.49244e-08	1504	tags=36%, list=21%, signal=29%	NA	NA
Psmc3	psen2_kd	CC	GO:0032993	protein-DNA complex	419	0.411172	1.93264	3.91385e-11	2.74362e-08	2.49244e-08	2103	tags=44%, list=29%, signal=33%	NA	NA
Pdha1	psen2_kd	BP	GO:0034470	ncRNA processing	325	0.475208	2.09696	3.22466e-11	2.84522e-08	2.41057e-08	2466	tags=62%, list=34%, signal=43%	NA	NA
Yy1	psen2_kd	BP	GO:0006260	DNA replication	150	0.5192	2.31439	4.77372e-11	3.14827e-08	2.69966e-08	1468	tags=52%, list=20%, signal=43%	Cell Cycle	DNA replication
Yy1	psen2_kd	BP	GO:0051726	regulation of cell cycle	484	0.360024	1.84295	4.24633e-11	3.14827e-08	2.69966e-08	1174	tags=26%, list=16%, signal=24%	Cell Cycle	none
Pdhb	psen2_kd	CC	GO:0098798	mitochondrial protein-containing complex	228	0.447432	2.16464	1.88076e-10	3.20639e-08	2.49448e-08	2258	tags=72%, list=31%, signal=51%	Mitochondrial Metabolism	electron transport chain
Psmc3	psen2_kd	CC	GO:0000785	chromatin	368	0.427936	1.97146	5.59391e-11	3.27617e-08	2.97622e-08	1979	tags=42%, list=27%, signal=33%	NA	NA
Pdhb	scramble	MF	GO:0140640	catalytic activity, acting on a nucleic acid	385	0.397003	1.96732	1.31365e-10	3.28162e-08	2.58121e-08	2475	tags=51%, list=34%, signal=36%	NA	NA
Ap2a2	psen2_kd	CC	GO:0030424	axon	244	-0.412937	-2.03337	4.16669e-10	3.38912e-08	2.50811e-08	2214	tags=51%, list=30%, signal=37%	Synapse	none
Psmc3	psen2_kd	BP	GO:0051301	cell division	310	0.449824	2.03679	6.84999e-11	3.61063e-08	3.28007e-08	1608	tags=35%, list=22%, signal=29%	NA	NA
Ap2a2	psen2_kd	MF	GO:0003779	actin binding	186	-0.450826	-2.1493	4.87092e-10	3.9019e-08	2.88759e-08	2010	tags=53%, list=28%, signal=40%	NA	NA
Pdha1	psen2_kd	BP	GO:0034660	ncRNA metabolic process	431	0.437504	1.98515	5.35142e-11	4.0472e-08	3.42893e-08	2146	tags=48%, list=29%, signal=37%	NA	NA
Pdhb	scramble	CC	GO:0005684	U2-type spliceosomal complex	78	0.626551	2.49969	1.76345e-10	4.20502e-08	3.30752e-08	2032	tags=68%, list=28%, signal=49%	RNA Spliceosome	none
Pdhb	scramble	CC	GO:0031966	mitochondrial membrane	466	0.372322	1.90038	1.85711e-10	4.23582e-08	3.33174e-08	2245	tags=50%, list=31%, signal=37%	Mitochondrial Metabolism	mitochondrial membrane organization
Ap2a2	psen2_kd	BP	GO:0140014	mitotic nuclear division	145	0.499346	2.33763	5.57676e-10	4.40064e-08	3.25669e-08	911	tags=31%, list=12%, signal=28%	Cell Cycle	none
Psmc3	psen2_kd	BP	GO:0000070	mitotic sister chromatid segregation	112	0.58946	2.35485	9.18699e-11	4.40224e-08	3.9992e-08	1626	tags=44%, list=22%, signal=35%	Cell Cycle	microtubule cytoskeleton organization involved in mitosis
Arhgef2	psen2_kd	BP	GO:0006260	DNA replication	152	0.51256	2.35446	9.24197e-11	4.4353e-08	3.81795e-08	1120	tags=38%, list=15%, signal=33%	Cell Cycle	DNA replication
Ap2a2	scramble	BP	GO:0019646	aerobic electron transport chain	43	0.699356	2.64265	4.10134e-10	4.59263e-08	3.66044e-08	1602	tags=77%, list=22%, signal=60%	Mitochondrial Metabolism	electron transport chain
Pdhb	scramble	BP	GO:0042274	ribosomal small subunit biogenesis	92	0.59764	2.44635	2.24936e-10	4.91674e-08	3.86733e-08	1070	tags=49%, list=15%, signal=42%	Proteostasis	none
Ap2a2	scramble	MF	GO:0140657	ATP-dependent activity	357	0.372106	1.95426	4.57915e-10	5.02085e-08	4.00174e-08	2050	tags=39%, list=28%, signal=30%	NA	NA
Pdhb	psen2_kd	BP	GO:0140014	mitotic nuclear division	145	0.502112	2.29376	3.18827e-10	5.26562e-08	4.0965e-08	636	tags=22%, list=9%, signal=21%	Cell Cycle	none
Ap2a2	scramble	CC	GO:0000781	chromosome, telomeric region	74	0.599185	2.49053	5.19336e-10	5.57809e-08	4.44587e-08	2368	tags=65%, list=33%, signal=44%	NA	NA
Arhgef2	psen2_kd	BP	GO:0006338	chromatin remodeling	262	0.41821	2.09007	1.27968e-10	5.62954e-08	4.84596e-08	1639	tags=45%, list=23%, signal=36%	Epigenetic	none
Psmc3	psen2_kd	BP	GO:0098813	nuclear chromosome segregation	168	0.529481	2.2362	1.29064e-10	5.66914e-08	5.15011e-08	1626	tags=43%, list=22%, signal=34%	NA	NA
Arhgef2	psen2_kd	CC	GO:0098687	chromosomal region	210	0.451612	2.16085	1.4615e-10	5.93483e-08	5.10876e-08	1711	tags=44%, list=24%, signal=35%	NA	NA
Arhgef2	scramble	CC	GO:0005681	spliceosomal complex	151	0.486689	2.20353	3.50952e-10	6.34375e-08	5.6942e-08	1895	tags=50%, list=26%, signal=38%	RNA Spliceosome	none
Pdhb	psen2_kd	BP	GO:0050684	regulation of mRNA processing	93	0.582484	2.45427	4.0406e-10	6.47107e-08	5.03431e-08	1776	tags=61%, list=24%, signal=47%	NA	NA
Yy1	psen2_kd	BP	GO:0006261	DNA-templated DNA replication	82	0.617682	2.5343	1.20233e-10	6.47626e-08	5.55344e-08	1468	tags=60%, list=20%, signal=48%	Cell Cycle	DNA replication
Yy1	psen2_kd	BP	GO:0000278	mitotic cell cycle	429	0.363644	1.84642	1.22749e-10	6.47626e-08	5.55344e-08	1620	tags=33%, list=22%, signal=28%	Cell Cycle	none
Arhgef2	psen2_kd	BP	GO:0006397	mRNA processing	350	0.385639	1.95514	1.72776e-10	6.5149e-08	5.60808e-08	2289	tags=56%, list=32%, signal=41%	NA	NA
Pdhb	psen2_kd	BP	GO:0098813	nuclear chromosome segregation	169	0.476757	2.21412	4.66123e-10	7.24546e-08	5.63676e-08	636	tags=23%, list=9%, signal=21%	NA	NA
Yy1	psen2_kd	BP	GO:0051607	defense response to virus	146	0.512918	2.27096	1.51117e-10	7.24814e-08	6.21534e-08	625	tags=23%, list=9%, signal=21%	Immune Response	behavioral defense response
Iqgap1	scramble	BP	GO:0006364	rRNA processing	185	0.490683	2.22198	1.24865e-10	7.31849e-08	7.16186e-08	1392	tags=43%, list=19%, signal=36%	Proteostasis	none
Ap2a2	psen2_kd	BP	GO:0000280	nuclear division	196	0.45095	2.19858	1.12329e-09	8.73354e-08	6.46324e-08	917	tags=28%, list=13%, signal=25%	NA	NA
Pdhb	psen2_kd	CC	GO:0016607	nuclear speck	205	0.454279	2.17056	5.92623e-10	8.94861e-08	6.96176e-08	2020	tags=57%, list=28%, signal=42%	NA	NA
Ap2a2	scramble	BP	GO:0030490	maturation of SSU-rRNA	43	0.693902	2.62204	8.56331e-10	9.01374e-08	7.18416e-08	1126	tags=64%, list=16%, signal=54%	Proteostasis	none
Ap2a2	psen2_kd	BP	GO:0019646	aerobic electron transport chain	43	0.71164	2.66691	1.25056e-09	9.58218e-08	7.09127e-08	1582	tags=77%, list=22%, signal=60%	Mitochondrial Metabolism	electron transport chain
Ddx1	scramble	BP	GO:0006364	rRNA processing	185	0.50874	2.14593	9.37942e-11	9.89904e-08	9.81778e-08	1799	tags=62%, list=25%, signal=48%	Proteostasis	none
Pdhb	psen2_kd	BP	GO:0007059	chromosome segregation	225	0.438622	2.1072	6.83462e-10	1.00336e-07	7.80586e-08	1554	tags=34%, list=21%, signal=28%	NA	NA
Ap2a2	scramble	BP	GO:0015986	proton motive force-driven ATP synthesis	49	0.664901	2.53805	9.94558e-10	1.02635e-07	8.18022e-08	1791	tags=70%, list=25%, signal=53%	Mitochondrial Metabolism	proton motive force-driven mitochondrial ATP synthesis
Yy1	psen2_kd	CC	GO:0000785	chromatin	373	0.378583	1.88308	2.42763e-10	1.06735e-07	9.15259e-08	1474	tags=35%, list=20%, signal=29%	NA	NA
Pdhb	psen2_kd	BP	GO:0043484	regulation of RNA splicing	120	0.533344	2.36056	7.53497e-10	1.07628e-07	8.37315e-08	2089	tags=62%, list=29%, signal=45%	RNA Spliceosome	none
Ap2a2	psen2_kd	BP	GO:0006281	DNA repair	332	0.384559	2.00637	1.54446e-09	1.16651e-07	8.63271e-08	1846	tags=40%, list=25%, signal=32%	DNA Repair	none
Pdhb	scramble	BP	GO:0030036	actin cytoskeleton organization	303	-0.423424	-1.99395	5.79112e-10	1.21521e-07	9.5584e-08	1905	tags=47%, list=26%, signal=36%	Structural Stabilization	actin filament organization
Pdhb	psen2_kd	BP	GO:0051304	chromosome separation	49	0.685045	2.58535	8.86551e-10	1.23301e-07	9.59243e-08	355	tags=28%, list=5%, signal=27%	NA	NA
Ap2a2	psen2_kd	BP	GO:0033045	regulation of sister chromatid segregation	62	0.64122	2.55524	1.67223e-09	1.24522e-07	9.21525e-08	1507	tags=55%, list=21%, signal=44%	NA	NA
Arhgef2	scramble	BP	GO:0000375	RNA splicing, via transesterification reactions	206	0.431033	2.07986	7.76559e-10	1.2721e-07	1.14185e-07	2000	tags=50%, list=28%, signal=37%	RNA Spliceosome	none
Arhgef2	scramble	BP	GO:0000377	RNA splicing, via transesterification reactions with bulged adenosine as nucleophile	206	0.431033	2.07986	7.76559e-10	1.2721e-07	1.14185e-07	2000	tags=50%, list=28%, signal=37%	RNA Spliceosome	none
Arhgef2	scramble	BP	GO:0000398	mRNA splicing, via spliceosome	206	0.431033	2.07986	7.76559e-10	1.2721e-07	1.14185e-07	2000	tags=50%, list=28%, signal=37%	RNA Spliceosome	none
Ap2a2	psen2_kd	BP	GO:0006397	mRNA processing	351	0.375759	1.96541	1.82246e-09	1.33824e-07	9.90362e-08	2269	tags=50%, list=31%, signal=36%	NA	NA
Arhgef2	psen2_kd	CC	GO:0000228	nuclear chromosome	138	0.521419	2.37317	3.93706e-10	1.38558e-07	1.19272e-07	1835	tags=56%, list=25%, signal=43%	NA	NA
Pdhb	scramble	CC	GO:0032993	protein-DNA complex	424	0.375172	1.88337	6.98276e-10	1.40891e-07	1.10819e-07	1893	tags=39%, list=26%, signal=31%	NA	NA
Pdha1	psen2_kd	BP	GO:0051276	chromosome organization	325	0.465113	2.05241	2.16413e-10	1.43211e-07	1.21333e-07	2008	tags=45%, list=27%, signal=34%	NA	NA
Ap2a2	psen2_kd	MF	GO:0003682	chromatin binding	312	0.383622	1.99395	1.97764e-09	1.4323e-07	1.05997e-07	1930	tags=42%, list=26%, signal=32%	NA	NA
Ap2a2	scramble	BP	GO:0016071	mRNA metabolic process	488	0.33608	1.82262	1.48851e-09	1.50655e-07	1.20075e-07	2259	tags=44%, list=31%, signal=33%	NA	NA
Ap2a2	psen2_kd	BP	GO:0000375	RNA splicing, via transesterification reactions	206	0.434288	2.14676	2.30129e-09	1.60091e-07	1.18475e-07	2098	tags=50%, list=29%, signal=37%	RNA Spliceosome	none
Ap2a2	psen2_kd	BP	GO:0000377	RNA splicing, via transesterification reactions with bulged adenosine as nucleophile	206	0.434288	2.14676	2.30129e-09	1.60091e-07	1.18475e-07	2098	tags=50%, list=29%, signal=37%	RNA Spliceosome	none
Ap2a2	psen2_kd	BP	GO:0000398	mRNA splicing, via spliceosome	206	0.434288	2.14676	2.30129e-09	1.60091e-07	1.18475e-07	2098	tags=50%, list=29%, signal=37%	RNA Spliceosome	none
Ap2a2	psen2_kd	BP	GO:2000145	regulation of cell motility	352	-0.365706	-1.89754	2.39581e-09	1.64502e-07	1.21739e-07	1821	tags=43%, list=25%, signal=34%	NA	NA
Dlat	scramble	BP	GO:0034470	ncRNA processing	322	0.454013	2.021	6.61025e-11	1.7299e-07	1.6056e-07	1841	tags=46%, list=25%, signal=36%	NA	NA
Dlat	scramble	BP	GO:0042254	ribosome biogenesis	270	0.47285	2.05979	1.42943e-10	1.87041e-07	1.736e-07	1815	tags=48%, list=25%, signal=38%	Proteostasis	none
Dlat	scramble	BP	GO:0034660	ncRNA metabolic process	425	0.416948	1.90433	1.22923e-10	1.87041e-07	1.736e-07	1860	tags=42%, list=26%, signal=33%	NA	NA
Arhgef2	scramble	BP	GO:0051253	negative regulation of RNA metabolic process	467	0.331661	1.75287	1.19688e-09	1.90122e-07	1.70655e-07	1364	tags=31%, list=19%, signal=27%	NA	NA
Psmc3	psen2_kd	BP	GO:0000226	microtubule cytoskeleton organization	259	0.46049	2.05127	4.73559e-10	1.9201e-07	1.74431e-07	1520	tags=36%, list=21%, signal=30%	Structural Stabilization	microtubule polymerization or depolymerization
Pdha1	psen2_kd	CC	GO:0032993	protein-DNA complex	423	0.428105	1.93795	3.4493e-10	2.02895e-07	1.719e-07	1964	tags=45%, list=27%, signal=35%	NA	NA
siRNA control	psen2_kd	BP	GO:0050776	regulation of immune response	363	0.4074	1.95664	5.37395e-11	2.0456e-07	1.83227e-07	781	tags=23%, list=11%, signal=22%	NA	NA
siRNA control	psen2_kd	BP	GO:0002684	positive regulation of immune system process	423	0.386429	1.89495	7.67149e-11	2.0456e-07	1.83227e-07	781	tags=22%, list=11%, signal=21%	NA	NA
Ap2a2	psen2_kd	BP	GO:0006261	DNA-templated DNA replication	84	0.576529	2.48461	3.11183e-09	2.10926e-07	1.56095e-07	1846	tags=60%, list=25%, signal=46%	Cell Cycle	DNA replication
Ap2a2	scramble	BP	GO:0042776	proton motive force-driven mitochondrial ATP synthesis	48	0.665104	2.53735	2.19702e-09	2.18168e-07	1.73886e-07	1791	tags=71%, list=25%, signal=54%	Mitochondrial Metabolism	proton motive force-driven mitochondrial ATP synthesis
Ap2a2	scramble	BP	GO:0042776	proton motive force-driven mitochondrial ATP synthesis	48	0.665104	2.53735	2.19702e-09	2.18168e-07	1.73886e-07	1791	tags=71%, list=25%, signal=54%	Mitochondrial Metabolism	proton motive force-driven mitochondrial ATP synthesis
Ap2a2	psen2_kd	BP	GO:0033044	regulation of chromosome organization	159	0.477939	2.26559	3.26179e-09	2.18292e-07	1.61546e-07	1867	tags=48%, list=26%, signal=36%	Epigenetic	histone modification
Ap2a2	psen2_kd	CC	GO:0098794	postsynapse	342	-0.371987	-1.91991	3.35217e-09	2.21537e-07	1.63948e-07	2065	tags=43%, list=28%, signal=32%	Synapse	postsynapse organization
Pdhb	scramble	BP	GO:0032543	mitochondrial translation	118	0.541713	2.353	1.2391e-09	2.33109e-07	1.83355e-07	2570	tags=72%, list=35%, signal=47%	Mitochondrial Metabolism	mitochondrial translation
Pdhb	scramble	BP	GO:0032543	mitochondrial translation	118	0.541713	2.353	1.2391e-09	2.33109e-07	1.83355e-07	2570	tags=72%, list=35%, signal=47%	Proteostasis	translation
Pdhb	scramble	CC	GO:0016604	nuclear body	402	0.373685	1.86675	1.24419e-09	2.33109e-07	1.83355e-07	2032	tags=43%, list=28%, signal=33%	NA	NA
Ap2a2	scramble	BP	GO:0006260	DNA replication	152	0.472084	2.22127	2.45354e-09	2.39129e-07	1.90592e-07	2050	tags=50%, list=28%, signal=37%	Cell Cycle	DNA replication
Pdha1	scramble	BP	GO:0000375	RNA splicing, via transesterification reactions	206	0.496231	2.10012	6.34087e-10	2.39141e-07	2.05911e-07	2496	tags=60%, list=34%, signal=41%	RNA Spliceosome	none
Pdha1	scramble	BP	GO:0000377	RNA splicing, via transesterification reactions with bulged adenosine as nucleophile	206	0.496231	2.10012	6.34087e-10	2.39141e-07	2.05911e-07	2496	tags=60%, list=34%, signal=41%	RNA Spliceosome	none
Pdha1	scramble	BP	GO:0000398	mRNA splicing, via spliceosome	206	0.496231	2.10012	6.34087e-10	2.39141e-07	2.05911e-07	2496	tags=60%, list=34%, signal=41%	RNA Spliceosome	none
Dlat	scramble	BP	GO:0006364	rRNA processing	184	0.521455	2.17598	2.30073e-10	2.40841e-07	2.23534e-07	1815	tags=55%, list=25%, signal=42%	Proteostasis	none
Pdhb	psen2_kd	BP	GO:0006281	DNA repair	333	0.385118	1.94853	1.82246e-09	2.46966e-07	1.92133e-07	2176	tags=49%, list=30%, signal=36%	DNA Repair	none
Ap2a2	scramble	BP	GO:0006281	DNA repair	326	0.372031	1.92742	2.65404e-09	2.53967e-07	2.02418e-07	1938	tags=41%, list=27%, signal=31%	DNA Repair	none
Ap2a2	psen2_kd	BP	GO:0040012	regulation of locomotion	360	-0.363498	-1.88711	4.09512e-09	2.67295e-07	1.97811e-07	1874	tags=44%, list=26%, signal=34%	NA	NA
Pdhb	psen2_kd	CC	GO:0005684	U2-type spliceosomal complex	79	0.594576	2.45691	2.08082e-09	2.74929e-07	2.13887e-07	2262	tags=73%, list=31%, signal=51%	RNA Spliceosome	none
siRNA control	psen2_kd	BP	GO:0001817	regulation of cytokine production	292	0.420953	1.98312	1.56062e-10	2.76065e-07	2.47275e-07	777	tags=24%, list=10%, signal=22%	Immune Response	cytokine production
siRNA control	psen2_kd	BP	GO:0031347	regulation of defense response	324	0.41219	1.97394	2.07062e-10	2.76065e-07	2.47275e-07	776	tags=23%, list=10%, signal=22%	NA	NA
Ap2a2	psen2_kd	BP	GO:0032271	regulation of protein polymerization	100	-0.527817	-2.28934	4.32746e-09	2.79016e-07	2.06485e-07	1773	tags=56%, list=24%, signal=43%	NA	NA
Yy1	psen2_kd	CC	GO:0000313	organellar ribosome	80	-0.632011	-2.32115	8.45976e-10	2.97558e-07	2.55158e-07	1836	tags=63%, list=25%, signal=48%	NA	NA
Yy1	psen2_kd	CC	GO:0005761	mitochondrial ribosome	80	-0.632011	-2.32115	8.45976e-10	2.97558e-07	2.55158e-07	1836	tags=63%, list=25%, signal=48%	Mitochondrial Metabolism	mitochondrial translation
Yy1	psen2_kd	CC	GO:0005761	mitochondrial ribosome	80	-0.632011	-2.32115	8.45976e-10	2.97558e-07	2.55158e-07	1836	tags=63%, list=25%, signal=48%	Proteostasis	translation
Yy1	psen2_kd	CC	GO:0098798	mitochondrial protein-containing complex	227	-0.486263	-2.03754	7.88231e-10	2.97558e-07	2.55158e-07	1447	tags=42%, list=20%, signal=35%	Mitochondrial Metabolism	electron transport chain
Ap2a2	scramble	CC	GO:1990204	oxidoreductase complex	88	0.554792	2.3897	3.27187e-09	3.07498e-07	2.45083e-07	1566	tags=56%, list=22%, signal=44%	Oxidative Stress	none
Yy1	psen2_kd	BP	GO:0009615	response to virus	171	0.479643	2.16866	9.34975e-10	3.08308e-07	2.64377e-07	625	tags=21%, list=9%, signal=20%	Immune Response	behavioral defense response
Ap2a2	scramble	BP	GO:0006325	chromatin organization	335	0.374159	1.94502	3.39858e-09	3.13802e-07	2.50108e-07	1837	tags=40%, list=25%, signal=31%	NA	NA
Iqgap1	scramble	CC	GO:0030684	preribosome	105	0.578737	2.39217	6.17247e-10	3.25598e-07	3.18629e-07	1447	tags=48%, list=20%, signal=39%	NA	NA
Ap2a2	psen2_kd	BP	GO:0032956	regulation of actin cytoskeleton organization	150	-0.466916	-2.16028	5.50474e-09	3.46471e-07	2.56405e-07	1817	tags=52%, list=25%, signal=40%	Structural Stabilization	actin filament organization
Ap2a2	psen2_kd	BP	GO:0032970	regulation of actin filament-based process	164	-0.454663	-2.1376	5.45483e-09	3.46471e-07	2.56405e-07	1817	tags=50%, list=25%, signal=39%	NA	NA
Ap2a2	scramble	BP	GO:0033108	mitochondrial respiratory chain complex assembly	71	0.583145	2.39709	4.05945e-09	3.6836e-07	2.93592e-07	1786	tags=68%, list=25%, signal=51%	Mitochondrial Metabolism	electron transport chain
Ap2a2	psen2_kd	BP	GO:0051304	chromosome separation	49	0.651514	2.46594	5.94392e-09	3.69712e-07	2.73604e-07	1262	tags=49%, list=17%, signal=41%	NA	NA
Pdhb	scramble	CC	GO:0071013	catalytic step 2 spliceosome	77	0.612784	2.43763	2.061e-09	3.72828e-07	2.93253e-07	2062	tags=71%, list=28%, signal=51%	RNA Spliceosome	none
Pdhb	psen2_kd	BP	GO:0033044	regulation of chromosome organization	158	0.475209	2.19263	2.96802e-09	3.82585e-07	2.9764e-07	2031	tags=47%, list=28%, signal=35%	Epigenetic	histone modification
Ap2a2	psen2_kd	BP	GO:1903047	mitotic cell cycle process	388	0.356237	1.89226	6.57699e-09	4.04332e-07	2.99225e-07	911	tags=22%, list=12%, signal=20%	Cell Cycle	none
Pdhb	psen2_kd	BP	GO:0071824	protein-DNA complex subunit organization	385	0.366056	1.87885	3.6568e-09	4.60148e-07	3.57982e-07	2171	tags=47%, list=30%, signal=35%	NA	NA
Pdhb	psen2_kd	CC	GO:0098687	chromosomal region	212	0.435396	2.08428	3.87628e-09	4.76422e-07	3.70643e-07	2068	tags=50%, list=28%, signal=37%	NA	NA
Arhgef2	psen2_kd	MF	GO:0003682	chromatin binding	307	0.386048	1.92732	1.47315e-09	4.86048e-07	4.18395e-07	1925	tags=44%, list=27%, signal=34%	NA	NA
Ddx1	psen2_kd	CC	GO:0043209	myelin sheath	128	0.704412	1.97979	1.17808e-10	5.01231e-07	4.22711e-07	653	tags=36%, list=9%, signal=34%	Myelination	none
Ddx1	psen2_kd	MF	GO:0003729	mRNA binding	236	0.627854	1.83477	1.90546e-10	5.01231e-07	4.22711e-07	854	tags=20%, list=12%, signal=18%	NA	NA
Ap2a2	psen2_kd	MF	GO:0140657	ATP-dependent activity	356	0.363002	1.90587	8.32563e-09	5.0595e-07	3.74427e-07	1899	tags=39%, list=26%, signal=31%	NA	NA
Ap2a2	psen2_kd	BP	GO:0007091	metaphase/anaphase transition of mitotic cell cycle	57	0.638106	2.49865	8.79148e-09	5.22253e-07	3.86492e-07	1507	tags=53%, list=21%, signal=43%	Cell Cycle	cell cycle phase transition
Ap2a2	psen2_kd	BP	GO:0044784	metaphase/anaphase transition of cell cycle	57	0.638106	2.49865	8.79148e-09	5.22253e-07	3.86492e-07	1507	tags=53%, list=21%, signal=43%	Cell Cycle	cell cycle phase transition
Pdhb	scramble	BP	GO:0030029	actin filament-based process	328	-0.411743	-1.96112	3.02097e-09	5.28267e-07	4.15516e-07	1905	tags=47%, list=26%, signal=36%	NA	NA
Psmc3	psen2_kd	BP	GO:0010564	regulation of cell cycle process	353	0.414279	1.89927	1.52435e-09	5.73919e-07	5.21375e-07	1626	tags=34%, list=22%, signal=28%	Cell Cycle	none
Ap2a2	scramble	CC	GO:0016604	nuclear body	402	0.347425	1.85095	6.61624e-09	5.90191e-07	4.70397e-07	2255	tags=46%, list=31%, signal=34%	NA	NA
Pdha1	scramble	BP	GO:0030490	maturation of SSU-rRNA	43	0.731722	2.45362	1.7988e-09	6.33179e-07	5.45195e-07	1524	tags=64%, list=21%, signal=51%	Proteostasis	none
Ap2a2	psen2_kd	CC	GO:0005938	cell cortex	142	-0.463314	-2.12794	1.0841e-08	6.36851e-07	4.713e-07	2145	tags=58%, list=29%, signal=42%	Structural Stabilization	none
siRNA control	psen2_kd	BP	GO:0002831	regulation of response to biotic stimulus	252	0.439816	2.04728	6.05392e-10	6.45711e-07	5.78372e-07	776	tags=24%, list=10%, signal=22%	NA	NA
Pdhb	scramble	MF	GO:0003682	chromatin binding	308	0.397218	1.92485	3.91523e-09	6.59232e-07	5.18528e-07	2276	tags=48%, list=31%, signal=34%	NA	NA
Pdhb	scramble	CC	GO:0005768	endosome	491	-0.368306	-1.81843	4.02124e-09	6.59232e-07	5.18528e-07	1912	tags=36%, list=26%, signal=28%	Endolysosome	none
Arhgef2	scramble	CC	GO:0000779	condensed chromosome, centromeric region	105	0.525099	2.29064	4.44951e-09	6.66409e-07	5.98175e-07	1797	tags=51%, list=25%, signal=39%	NA	NA
Arhgef2	scramble	MF	GO:0001067	transcription regulatory region nucleic acid binding	261	0.390713	1.90948	4.39376e-09	6.66409e-07	5.98175e-07	1182	tags=30%, list=16%, signal=26%	NA	NA
Ap2a2	psen2_kd	CC	GO:0030686	90S preribosome	27	0.774433	2.61505	1.16012e-08	6.66816e-07	4.93476e-07	1354	tags=84%, list=19%, signal=69%	NA	NA
Ap2a2	psen2_kd	BP	GO:0006260	DNA replication	152	0.463795	2.18715	1.16034e-08	6.66816e-07	4.93476e-07	1846	tags=50%, list=25%, signal=38%	Cell Cycle	DNA replication
Arhgef2	psen2_kd	BP	GO:0071824	protein-DNA complex subunit organization	377	0.356516	1.84422	2.1495e-09	6.67483e-07	5.74575e-07	1644	tags=40%, list=23%, signal=33%	NA	NA
Yy1	psen2_kd	CC	GO:0000315	organellar large ribosomal subunit	49	-0.709399	-2.38378	2.42432e-09	7.10595e-07	6.0934e-07	1826	tags=84%, list=25%, signal=63%	NA	NA
Yy1	psen2_kd	CC	GO:0005762	mitochondrial large ribosomal subunit	49	-0.709399	-2.38378	2.42432e-09	7.10595e-07	6.0934e-07	1826	tags=84%, list=25%, signal=63%	Mitochondrial Metabolism	mitochondrial translation
Yy1	psen2_kd	CC	GO:0005762	mitochondrial large ribosomal subunit	49	-0.709399	-2.38378	2.42432e-09	7.10595e-07	6.0934e-07	1826	tags=84%, list=25%, signal=63%	Proteostasis	translation
Arhgef2	scramble	MF	GO:0000976	transcription cis-regulatory region binding	257	0.391182	1.92438	4.90823e-09	7.14693e-07	6.41515e-07	1145	tags=30%, list=16%, signal=26%	NA	NA
Ap2a2	psen2_kd	CC	GO:0098793	presynapse	289	-0.37703	-1.89856	1.29529e-08	7.36366e-07	5.44946e-07	2617	tags=55%, list=36%, signal=37%	Synapse	none
Yy1	psen2_kd	BP	GO:1903047	mitotic cell cycle process	383	0.364556	1.82087	2.66824e-09	7.40928e-07	6.35351e-07	1644	tags=33%, list=23%, signal=27%	Cell Cycle	none
Ap2a2	psen2_kd	CC	GO:0016607	nuclear speck	204	0.427523	2.10511	1.42581e-08	8.01941e-07	5.93475e-07	1830	tags=48%, list=25%, signal=37%	NA	NA
Ap2a2	scramble	BP	GO:0000470	maturation of LSU-rRNA	28	0.745655	2.50513	9.58796e-09	8.41024e-07	6.70316e-07	821	tags=62%, list=11%, signal=56%	Proteostasis	none
Ap2a2	scramble	MF	GO:0035091	phosphatidylinositol binding	148	-0.464282	-2.17101	9.78343e-09	8.44101e-07	6.72769e-07	1510	tags=44%, list=21%, signal=36%	Lipid Metabolism	phosphatidylinositol metabolic process
Ap2a2	psen2_kd	BP	GO:0006897	endocytosis	335	-0.369178	-1.8955	1.53295e-08	8.53129e-07	6.31356e-07	2714	tags=58%, list=37%, signal=38%	Endolysosome	none
Ap2a2	scramble	BP	GO:0071824	protein-DNA complex subunit organization	383	0.35642	1.88627	1.0216e-08	8.67204e-07	6.91182e-07	1837	tags=38%, list=25%, signal=30%	NA	NA
Psmc3	psen2_kd	BP	GO:0000280	nuclear division	193	0.483028	2.08329	2.47218e-09	8.68725e-07	7.8919e-07	1451	tags=39%, list=20%, signal=32%	NA	NA
Pdhb	psen2_kd	BP	GO:0051983	regulation of chromosome segregation	82	0.578267	2.40695	7.50724e-09	9.01722e-07	7.01514e-07	1590	tags=45%, list=22%, signal=36%	NA	NA
Arhgef2	psen2_kd	BP	GO:0000375	RNA splicing, via transesterification reactions	206	0.442987	2.11221	3.42535e-09	9.04122e-07	7.78276e-07	2240	tags=57%, list=31%, signal=41%	RNA Spliceosome	none
Arhgef2	psen2_kd	BP	GO:0000377	RNA splicing, via transesterification reactions with bulged adenosine as nucleophile	206	0.442987	2.11221	3.42535e-09	9.04122e-07	7.78276e-07	2240	tags=57%, list=31%, signal=41%	RNA Spliceosome	none
Arhgef2	psen2_kd	BP	GO:0000398	mRNA splicing, via spliceosome	206	0.442987	2.11221	3.42535e-09	9.04122e-07	7.78276e-07	2240	tags=57%, list=31%, signal=41%	RNA Spliceosome	none
Ap2a2	psen2_kd	MF	GO:0042393	histone binding	143	0.475648	2.21505	1.65794e-08	9.13074e-07	6.75718e-07	1817	tags=49%, list=25%, signal=38%	Epigenetic	histone modification
Arhgef2	psen2_kd	BP	GO:0008380	RNA splicing	302	0.388725	1.95986	3.70418e-09	9.3116e-07	8.01551e-07	2246	tags=56%, list=31%, signal=40%	RNA Spliceosome	none
siRNA control	psen2_kd	BP	GO:0045088	regulation of innate immune response	218	0.449592	2.07376	1.22931e-09	9.36028e-07	8.38414e-07	776	tags=24%, list=10%, signal=22%	Immune Response	activation of innate immune response
siRNA control	psen2_kd	BP	GO:0140546	defense response to symbiont	425	0.370982	1.82301	1.40413e-09	9.36028e-07	8.38414e-07	974	tags=24%, list=13%, signal=22%	NA	NA
siRNA control	psen2_kd	BP	GO:0098542	defense response to other organism	457	0.369681	1.81742	1.11691e-09	9.36028e-07	8.38414e-07	974	tags=23%, list=13%, signal=22%	Immune Response	none
Yy1	psen2_kd	BP	GO:0071824	protein-DNA complex subunit organization	380	0.35744	1.7793	3.79758e-09	1.0018e-06	8.59053e-07	1523	tags=34%, list=21%, signal=29%	NA	NA
Arhgef2	psen2_kd	MF	GO:0004386	helicase activity	110	0.537861	2.35961	4.22088e-09	1.01282e-06	8.71843e-07	1314	tags=45%, list=18%, signal=38%	NA	NA
Pdha1	scramble	CC	GO:0098797	plasma membrane protein complex	120	-0.548026	-2.31584	3.30702e-09	1.09132e-06	9.39672e-07	1431	tags=50%, list=20%, signal=41%	NA	NA
Psmc3	psen2_kd	CC	GO:0044391	ribosomal subunit	169	-0.515758	-2.13393	3.36122e-09	1.10731e-06	1.00593e-06	2253	tags=59%, list=31%, signal=42%	Proteostasis	translation
siRNA control	psen2_kd	BP	GO:0045087	innate immune response	379	0.385766	1.86153	1.91187e-09	1.13289e-06	1.01474e-06	974	tags=24%, list=13%, signal=22%	Immune Response	none
Ap2a2	psen2_kd	BP	GO:0006974	cellular response to DNA damage stimulus	471	0.329261	1.7844	2.15484e-08	1.1745e-06	8.69186e-07	1854	tags=37%, list=25%, signal=30%	DNA Repair	DNA damage response
Traf3	scramble	BP	GO:0034470	ncRNA processing	323	0.417661	1.87796	6.84592e-10	1.19621e-06	1.18711e-06	1637	tags=45%, list=23%, signal=36%	NA	NA
Ap2a2	psen2_kd	BP	GO:0110053	regulation of actin filament organization	123	-0.486772	-2.20481	2.22144e-08	1.19845e-06	8.86907e-07	1817	tags=54%, list=25%, signal=41%	Structural Stabilization	actin filament organization
Ap2a2	psen2_kd	CC	GO:0030027	lamellipodium	94	-0.519118	-2.22056	2.28507e-08	1.22032e-06	9.03097e-07	2291	tags=64%, list=31%, signal=44%	NA	NA
Psmc3	psen2_kd	BP	GO:0007017	microtubule-based process	364	0.408538	1.88049	4.05457e-09	1.25715e-06	1.14206e-06	1485	tags=33%, list=21%, signal=27%	NA	NA
Arhgef2	psen2_kd	BP	GO:0033044	regulation of chromosome organization	158	0.479118	2.19966	5.53938e-09	1.27141e-06	1.09444e-06	1349	tags=34%, list=19%, signal=29%	Epigenetic	histone modification
Pdhb	scramble	BP	GO:0071824	protein-DNA complex subunit organization	383	0.374772	1.85698	8.06219e-09	1.28164e-06	1.0081e-06	2058	tags=42%, list=28%, signal=32%	NA	NA
Ap2a2	psen2_kd	BP	GO:0040011	locomotion	411	-0.339184	-1.78025	2.55638e-08	1.35156e-06	1.00022e-06	1874	tags=42%, list=26%, signal=33%	NA	NA
Arhgef2	psen2_kd	BP	GO:0006325	chromatin organization	331	0.371341	1.87893	6.35106e-09	1.39697e-06	1.20252e-06	1644	tags=41%, list=23%, signal=33%	NA	NA
Ap2a2	psen2_kd	BP	GO:0008154	actin polymerization or depolymerization	95	-0.525122	-2.24272	2.72901e-08	1.42854e-06	1.05719e-06	1811	tags=66%, list=25%, signal=50%	Structural Stabilization	actin filament organization
Psmc3	psen2_kd	MF	GO:0003735	structural constituent of ribosome	140	-0.547224	-2.20508	4.99529e-09	1.46279e-06	1.32886e-06	2253	tags=63%, list=31%, signal=44%	Proteostasis	translation
Psmc3	psen2_kd	MF	GO:0003735	structural constituent of ribosome	140	-0.547224	-2.20508	4.99529e-09	1.46279e-06	1.32886e-06	2253	tags=63%, list=31%, signal=44%	Structural Stabilization	none
Traf3	scramble	BP	GO:0006364	rRNA processing	185	0.4889	2.03807	1.12221e-09	1.47066e-06	1.45947e-06	1683	tags=61%, list=23%, signal=48%	Proteostasis	none
Yy1	psen2_kd	MF	GO:0004386	helicase activity	109	0.532336	2.25157	6.12237e-09	1.53817e-06	1.319e-06	1721	tags=50%, list=24%, signal=39%	NA	NA
Ap2a2	psen2_kd	BP	GO:0030071	regulation of mitotic metaphase/anaphase transition	53	0.633582	2.45363	3.13526e-08	1.58557e-06	1.1734e-06	1507	tags=53%, list=21%, signal=43%	Cell Cycle	cell cycle phase transition
Ap2a2	psen2_kd	BP	GO:1902099	regulation of metaphase/anaphase transition of cell cycle	53	0.633582	2.45363	3.13526e-08	1.58557e-06	1.1734e-06	1507	tags=53%, list=21%, signal=43%	Cell Cycle	cell cycle phase transition
Ap2a2	psen2_kd	BP	GO:0045814	negative regulation of gene expression, epigenetic	84	0.553545	2.38556	3.14896e-08	1.58557e-06	1.1734e-06	1612	tags=54%, list=22%, signal=42%	Epigenetic	none
Ap2a2	psen2_kd	BP	GO:0051493	regulation of cytoskeleton organization	231	-0.398251	-1.94617	3.13288e-08	1.58557e-06	1.1734e-06	1879	tags=47%, list=26%, signal=36%	Structural Stabilization	none
Yy1	psen2_kd	CC	GO:0070469	respirasome	62	-0.663912	-2.33199	6.63622e-09	1.59149e-06	1.36471e-06	1447	tags=71%, list=20%, signal=58%	Mitochondrial Metabolism	electron transport chain
Arhgef2	scramble	BP	GO:0000819	sister chromatid segregation	138	0.477445	2.15989	1.12986e-08	1.60074e-06	1.43684e-06	1916	tags=50%, list=27%, signal=37%	NA	NA
Pdhb	psen2_kd	BP	GO:0000280	nuclear division	196	0.438431	2.09139	1.36731e-08	1.60583e-06	1.24929e-06	1439	tags=33%, list=20%, signal=27%	NA	NA
Ap2a2	psen2_kd	BP	GO:0016197	endosomal transport	182	-0.431658	-2.05884	3.24823e-08	1.62013e-06	1.19898e-06	2329	tags=53%, list=32%, signal=37%	Endolysosome	endosomal transport
Psmc3	psen2_kd	CC	GO:0098687	chromosomal region	209	0.47287	2.05936	5.99679e-09	1.66364e-06	1.51132e-06	1623	tags=34%, list=22%, signal=27%	NA	NA
Ap2a2	psen2_kd	BP	GO:0042274	ribosomal small subunit biogenesis	92	0.536156	2.34218	3.42516e-08	1.69241e-06	1.25247e-06	1858	tags=59%, list=25%, signal=45%	Proteostasis	none
Arhgef2	scramble	BP	GO:0042273	ribosomal large subunit biogenesis	63	0.616631	2.46931	1.28186e-08	1.7683e-06	1.58724e-06	1634	tags=64%, list=23%, signal=50%	Proteostasis	none
Psmc3	psen2_kd	BP	GO:0006281	DNA repair	326	0.415254	1.88997	7.00569e-09	1.84635e-06	1.67731e-06	1518	tags=31%, list=21%, signal=26%	DNA Repair	none
Arhgef2	psen2_kd	BP	GO:0006261	DNA-templated DNA replication	84	0.587372	2.42806	8.89054e-09	1.87129e-06	1.61082e-06	1208	tags=47%, list=17%, signal=40%	Cell Cycle	DNA replication
Arhgef2	psen2_kd	BP	GO:0000819	sister chromatid segregation	136	0.490927	2.22771	9.21642e-09	1.87129e-06	1.61082e-06	1349	tags=38%, list=19%, signal=32%	NA	NA
Pdhb	scramble	BP	GO:0042273	ribosomal large subunit biogenesis	63	0.621054	2.38124	1.22362e-08	1.88798e-06	1.48501e-06	1427	tags=56%, list=20%, signal=45%	Proteostasis	none
Ap2a2	psen2_kd	CC	GO:1904949	ATPase complex	103	0.513035	2.26828	3.88653e-08	1.9026e-06	1.40802e-06	1931	tags=55%, list=26%, signal=41%	NA	NA
Traf3	scramble	CC	GO:0030684	preribosome	105	0.587543	2.35196	1.83176e-09	1.92041e-06	1.9058e-06	1068	tags=52%, list=15%, signal=45%	NA	NA
Yy1	psen2_kd	CC	GO:0005746	mitochondrial respirasome	61	-0.667381	-2.33452	8.59968e-09	1.97269e-06	1.6916e-06	1447	tags=73%, list=20%, signal=59%	Mitochondrial Metabolism	electron transport chain
Pdhb	psen2_kd	MF	GO:0140640	catalytic activity, acting on a nucleic acid	387	0.353756	1.81755	1.72872e-08	1.98615e-06	1.54517e-06	1793	tags=40%, list=25%, signal=32%	NA	NA
Pdhb	scramble	CC	GO:0098800	inner mitochondrial membrane protein complex	99	0.548109	2.26753	1.33381e-08	1.99918e-06	1.57249e-06	2225	tags=64%, list=31%, signal=45%	Mitochondrial Metabolism	mitochondrial membrane organization
Pdhb	scramble	CC	GO:0098800	inner mitochondrial membrane protein complex	99	0.548109	2.26753	1.33381e-08	1.99918e-06	1.57249e-06	2225	tags=64%, list=31%, signal=45%	Mitochondrial Metabolism	electron transport chain
Arhgef2	scramble	BP	GO:0007059	chromosome segregation	222	0.397751	1.9295	1.48858e-08	2.0008e-06	1.79593e-06	1684	tags=39%, list=23%, signal=31%	NA	NA
Ap2a2	scramble	BP	GO:0051276	chromosome organization	330	0.357628	1.85829	2.43076e-08	2.03065e-06	1.61848e-06	1647	tags=35%, list=23%, signal=29%	NA	NA
Ddx1	scramble	BP	GO:0034470	ncRNA processing	325	0.40072	1.79836	2.33182e-09	2.05084e-06	2.034e-06	1880	tags=51%, list=26%, signal=40%	NA	NA
Arhgef2	psen2_kd	BP	GO:0016071	mRNA metabolic process	488	0.322413	1.63596	1.0606e-08	2.07367e-06	1.78503e-06	2289	tags=50%, list=32%, signal=37%	NA	NA
Yy1	psen2_kd	CC	GO:0098803	respiratory chain complex	61	-0.665777	-2.32891	9.47421e-09	2.08275e-06	1.78597e-06	1447	tags=73%, list=20%, signal=59%	Mitochondrial Metabolism	electron transport chain
Pdha1	scramble	BP	GO:0006338	chromatin remodeling	263	0.450613	1.96018	6.89905e-09	2.14276e-06	1.84502e-06	1806	tags=41%, list=25%, signal=32%	Epigenetic	none
Arhgef2	scramble	BP	GO:1902679	negative regulation of RNA biosynthetic process	404	0.325294	1.63287	1.71916e-08	2.25296e-06	2.02228e-06	1199	tags=28%, list=17%, signal=25%	NA	NA
Ap2a2	psen2_kd	MF	GO:0017056	structural constituent of nuclear pore	20	0.810598	2.52292	4.7008e-08	2.25968e-06	1.67227e-06	1195	tags=83%, list=16%, signal=69%	Structural Stabilization	none
Ap2a2	psen2_kd	BP	GO:0030041	actin filament polymerization	81	-0.546966	-2.28754	4.70514e-08	2.25968e-06	1.67227e-06	1771	tags=57%, list=24%, signal=44%	Structural Stabilization	actin filament organization
Ap2a2	psen2_kd	BP	GO:0098657	import into cell	397	-0.343497	-1.79523	4.74418e-08	2.25968e-06	1.67227e-06	2714	tags=54%, list=37%, signal=36%	NA	NA
Ap2a2	scramble	MF	GO:0003724	RNA helicase activity	57	0.603201	2.37522	2.87214e-08	2.32555e-06	1.85352e-06	1256	tags=51%, list=17%, signal=43%	NA	NA
Ap2a2	scramble	MF	GO:0008186	ATP-dependent activity, acting on RNA	57	0.603201	2.37522	2.87214e-08	2.32555e-06	1.85352e-06	1256	tags=51%, list=17%, signal=43%	NA	NA
Ap2a2	psen2_kd	BP	GO:0007052	mitotic spindle organization	72	0.573036	2.36458	5.01734e-08	2.36845e-06	1.75277e-06	911	tags=32%, list=12%, signal=28%	Cell Cycle	microtubule cytoskeleton organization involved in mitosis
Ap2a2	scramble	BP	GO:0000462	maturation of SSU-rRNA from tricistronic rRNA transcript (SSU-rRNA, 5.8S rRNA, LSU-rRNA)	29	0.73687	2.48748	2.97062e-08	2.36885e-06	1.88803e-06	1126	tags=70%, list=16%, signal=59%	Proteostasis	none
Traf3	scramble	BP	GO:0034660	ncRNA metabolic process	426	0.379826	1.76057	2.75189e-09	2.40424e-06	2.38594e-06	1637	tags=40%, list=23%, signal=33%	NA	NA
Ap2a2	scramble	BP	GO:0097435	supramolecular fiber organization	343	-0.364186	-1.89635	3.11527e-08	2.44711e-06	1.95041e-06	2024	tags=44%, list=28%, signal=34%	NA	NA
siRNA control	psen2_kd	BP	GO:0050778	positive regulation of immune response	302	0.405485	1.91479	5.08425e-09	2.46493e-06	2.20788e-06	781	tags=24%, list=11%, signal=22%	NA	NA
siRNA control	psen2_kd	BP	GO:0071345	cellular response to cytokine stimulus	335	0.38772	1.8625	4.89199e-09	2.46493e-06	2.20788e-06	1020	tags=24%, list=14%, signal=21%	NA	NA
Ap2a2	psen2_kd	BP	GO:1902850	microtubule cytoskeleton organization involved in mitosis	87	0.526417	2.27473	5.29554e-08	2.46567e-06	1.82471e-06	911	tags=29%, list=12%, signal=26%	Cell Cycle	microtubule cytoskeleton organization involved in mitosis
Ap2a2	psen2_kd	BP	GO:1902850	microtubule cytoskeleton organization involved in mitosis	87	0.526417	2.27473	5.29554e-08	2.46567e-06	1.82471e-06	911	tags=29%, list=12%, signal=26%	Structural Stabilization	microtubule polymerization or depolymerization
Ap2a2	psen2_kd	BP	GO:0000278	mitotic cell cycle	436	0.335067	1.80391	5.31656e-08	2.46567e-06	1.82471e-06	911	tags=21%, list=12%, signal=19%	Cell Cycle	none
Psmc3	psen2_kd	BP	GO:0140014	mitotic nuclear division	145	0.517693	2.14351	9.84889e-09	2.47207e-06	2.24574e-06	1626	tags=42%, list=22%, signal=33%	Cell Cycle	none
siRNA control	psen2_kd	BP	GO:0001816	cytokine production	322	0.394049	1.88229	5.74482e-09	2.55309e-06	2.28684e-06	777	tags=23%, list=10%, signal=21%	Immune Response	cytokine production
Iqgap1	scramble	CC	GO:0005681	spliceosomal complex	151	0.49408	2.12644	5.36839e-09	2.57439e-06	2.51929e-06	1866	tags=53%, list=26%, signal=40%	RNA Spliceosome	none
Psmc3	psen2_kd	BP	GO:0033044	regulation of chromosome organization	157	0.506465	2.14145	1.11727e-08	2.67687e-06	2.4318e-06	1604	tags=35%, list=22%, signal=28%	Epigenetic	histone modification
Ap2a2	psen2_kd	CC	GO:0005911	cell-cell junction	161	-0.432664	-2.01913	5.84201e-08	2.6858e-06	1.98762e-06	1879	tags=42%, list=26%, signal=32%	Structural Stabilization	cell-cell junction organization
Pdhb	scramble	BP	GO:0006325	chromatin organization	334	0.378851	1.85411	1.89946e-08	2.76794e-06	2.17716e-06	2052	tags=42%, list=28%, signal=32%	NA	NA
Ap2a2	psen2_kd	CC	GO:0030017	sarcomere	70	-0.558692	-2.28261	6.20864e-08	2.82975e-06	2.09415e-06	2166	tags=60%, list=30%, signal=43%	NA	NA
Ap2a2	psen2_kd	BP	GO:1905818	regulation of chromosome separation	44	0.661329	2.48478	6.41697e-08	2.8997e-06	2.14592e-06	1507	tags=56%, list=21%, signal=45%	NA	NA
Ap2a2	psen2_kd	BP	GO:0000902	cell morphogenesis	354	-0.354385	-1.83495	6.54048e-08	2.93047e-06	2.16869e-06	1886	tags=38%, list=26%, signal=30%	NA	NA
Iqgap1	scramble	CC	GO:0032040	small-subunit processome	70	0.630107	2.40405	6.84017e-09	3.00683e-06	2.94247e-06	1447	tags=54%, list=20%, signal=44%	NA	NA
Pdhb	psen2_kd	BP	GO:1905818	regulation of chromosome separation	44	0.663669	2.43204	2.67656e-08	3.00971e-06	2.34147e-06	355	tags=27%, list=5%, signal=26%	NA	NA
Pdhb	psen2_kd	BP	GO:0048024	regulation of mRNA splicing, via spliceosome	75	0.584859	2.40583	2.83534e-08	3.12183e-06	2.42869e-06	1776	tags=61%, list=24%, signal=46%	RNA Spliceosome	none
Pdhb	scramble	CC	GO:0016607	nuclear speck	203	0.43877	2.04385	2.30345e-08	3.17998e-06	2.50126e-06	2032	tags=51%, list=28%, signal=38%	NA	NA
Pdhb	scramble	CC	GO:0000785	chromatin	373	0.370792	1.83577	2.29597e-08	3.17998e-06	2.50126e-06	1893	tags=39%, list=26%, signal=30%	NA	NA
Iqgap1	scramble	CC	GO:0071013	catalytic step 2 spliceosome	77	0.603523	2.3336	7.84385e-09	3.18279e-06	3.11468e-06	1905	tags=62%, list=26%, signal=46%	RNA Spliceosome	none
Ap2a2	psen2_kd	BP	GO:0043087	regulation of GTPase activity	132	-0.460576	-2.0956	7.399e-08	3.28727e-06	2.43274e-06	1835	tags=47%, list=25%, signal=36%	NA	NA
Pdhb	scramble	BP	GO:0015718	monocarboxylic acid transport	43	-0.703598	-2.44326	2.49866e-08	3.36101e-06	2.64365e-06	835	tags=49%, list=11%, signal=44%	NA	NA
Pdha1	scramble	BP	GO:0051276	chromosome organization	327	0.421674	1.87144	1.19989e-08	3.51969e-06	3.03061e-06	2080	tags=42%, list=29%, signal=31%	NA	NA
Ap2a2	psen2_kd	BP	GO:1902903	regulation of supramolecular fiber organization	181	-0.429662	-2.04366	8.0162e-08	3.5318e-06	2.6137e-06	1817	tags=49%, list=25%, signal=38%	NA	NA
Ap2a2	psen2_kd	MF	GO:0004386	helicase activity	110	0.497631	2.21088	8.27438e-08	3.55664e-06	2.63208e-06	1930	tags=55%, list=26%, signal=41%	NA	NA
Ap2a2	psen2_kd	BP	GO:0008380	RNA splicing	303	0.361236	1.86701	8.24957e-08	3.55664e-06	2.63208e-06	2148	tags=46%, list=29%, signal=34%	RNA Spliceosome	none
Ap2a2	psen2_kd	BP	GO:0010564	regulation of cell cycle process	356	0.348877	1.83171	8.26178e-08	3.55664e-06	2.63208e-06	1433	tags=30%, list=20%, signal=25%	Cell Cycle	none
siRNA control	psen2_kd	BP	GO:0045089	positive regulation of innate immune response	180	0.462064	2.08094	8.67496e-09	3.55873e-06	3.18761e-06	776	tags=25%, list=10%, signal=23%	Immune Response	activation of innate immune response
Ap2a2	psen2_kd	CC	GO:0000781	chromosome, telomeric region	76	0.557227	2.32121	8.60713e-08	3.66983e-06	2.71585e-06	2081	tags=63%, list=28%, signal=46%	NA	NA
Tbk1	scramble	CC	GO:0030684	preribosome	105	0.582357	2.31208	1.4347e-09	3.76608e-06	3.76608e-06	1190	tags=48%, list=16%, signal=40%	NA	NA
Tbk1	scramble	BP	GO:0042254	ribosome biogenesis	270	0.435346	1.91801	1.08259e-09	3.76608e-06	3.76608e-06	1921	tags=54%, list=27%, signal=41%	Proteostasis	none
Ano6	scramble	BP	GO:0140053	mitochondrial gene expression	143	-0.54421	-2.2396	1.43314e-09	3.77918e-06	3.33317e-06	2031	tags=63%, list=28%, signal=46%	Mitochondrial Metabolism	mitochondrial translation
Ano6	scramble	CC	GO:0009986	cell surface	206	0.519355	2.09331	7.30368e-10	3.77918e-06	3.33317e-06	1072	tags=36%, list=15%, signal=32%	NA	NA
Traf3	psen2_kd	BP	GO:0016072	rRNA metabolic process	209	0.491451	2.11701	2.1795e-09	3.84028e-06	3.66233e-06	1541	tags=55%, list=21%, signal=45%	NA	NA
Traf3	scramble	BP	GO:0016072	rRNA metabolic process	209	0.475583	2.05089	5.1382e-09	3.84777e-06	3.81849e-06	1683	tags=59%, list=23%, signal=47%	NA	NA
Ap2a2	psen2_kd	BP	GO:0015980	energy derivation by oxidation of organic compounds	196	0.418292	2.03937	9.55256e-08	4.04035e-06	2.99005e-06	1477	tags=45%, list=20%, signal=37%	Mitochondrial Metabolism	electron transport chain
Ap2a2	psen2_kd	BP	GO:0015980	energy derivation by oxidation of organic compounds	196	0.418292	2.03937	9.55256e-08	4.04035e-06	2.99005e-06	1477	tags=45%, list=20%, signal=37%	Mitochondrial Metabolism	energy derivation by oxidation of organic compounds
Ap2a2	scramble	BP	GO:0051028	mRNA transport	86	0.537643	2.29208	5.23512e-08	4.05183e-06	3.22941e-06	1816	tags=62%, list=25%, signal=47%	NA	NA
Dlat	scramble	BP	GO:0022613	ribonucleoprotein complex biogenesis	366	0.418482	1.88533	4.79082e-09	4.17919e-06	3.87888e-06	2323	tags=53%, list=32%, signal=38%	NA	NA
Arhgef2	scramble	MF	GO:0140110	transcription regulator activity	386	0.330032	1.69161	3.33799e-08	4.26774e-06	3.83076e-06	1520	tags=34%, list=21%, signal=28%	NA	NA
Iqgap1	scramble	BP	GO:0034470	ncRNA processing	325	0.385767	1.81146	1.14563e-08	4.31658e-06	4.22419e-06	1521	tags=37%, list=21%, signal=31%	NA	NA
siRNA control	psen2_kd	BP	GO:0009617	response to bacterium	215	0.439114	2.01746	1.18499e-08	4.51397e-06	4.04323e-06	827	tags=27%, list=11%, signal=25%	NA	NA
Psmc3	psen2_kd	BP	GO:0051726	regulation of cell cycle	487	0.37081	1.76081	2.04504e-08	4.68671e-06	4.25762e-06	1626	tags=33%, list=22%, signal=27%	Cell Cycle	none
Pdhb	psen2_kd	BP	GO:0006325	chromatin organization	337	0.362661	1.84043	4.35946e-08	4.70199e-06	3.65801e-06	2171	tags=47%, list=30%, signal=35%	NA	NA
Psmc3	psen2_kd	CC	GO:0000793	condensed chromosome	159	0.497589	2.10051	2.15028e-08	4.72255e-06	4.29018e-06	1623	tags=40%, list=22%, signal=32%	NA	NA
Pdhx	psen2_kd	CC	GO:0098552	side of membrane	189	0.548329	2.07161	9.29243e-10	4.91105e-06	4.76164e-06	1411	tags=38%, list=19%, signal=31%	NA	NA
Ap2a2	psen2_kd	BP	GO:0034330	cell junction organization	262	-0.372138	-1.84848	1.17592e-07	4.93422e-06	3.65155e-06	1886	tags=42%, list=26%, signal=32%	NA	NA
Ap2a2	scramble	BP	GO:0051236	establishment of RNA localization	107	0.497949	2.24253	6.64444e-08	5.06035e-06	4.03322e-06	1769	tags=57%, list=24%, signal=44%	NA	NA
Ap2a2	scramble	MF	GO:0140098	catalytic activity, acting on RNA	260	0.374308	1.88755	6.73047e-08	5.06035e-06	4.03322e-06	1467	tags=34%, list=20%, signal=29%	NA	NA
Pdhb	scramble	MF	GO:0003779	actin binding	183	-0.464402	-2.06188	3.94065e-08	5.16816e-06	4.06509e-06	1904	tags=49%, list=26%, signal=37%	NA	NA
Arhgef2	scramble	CC	GO:0032040	small-subunit processome	70	0.583636	2.36369	4.1607e-08	5.19295e-06	4.66123e-06	1155	tags=62%, list=16%, signal=53%	NA	NA
Ap2a2	scramble	CC	GO:0016607	nuclear speck	202	0.406684	1.99613	7.02274e-08	5.20573e-06	4.14909e-06	2039	tags=48%, list=28%, signal=36%	NA	NA
Ap2a2	psen2_kd	CC	GO:0032040	small-subunit processome	70	0.565432	2.32951	1.26852e-07	5.25417e-06	3.88834e-06	1864	tags=68%, list=26%, signal=51%	NA	NA
Ap2a2	psen2_kd	CC	GO:0005684	U2-type spliceosomal complex	79	0.535096	2.26529	1.27205e-07	5.25417e-06	3.88834e-06	2306	tags=66%, list=32%, signal=46%	RNA Spliceosome	none
Ddx1	psen2_kd	BP	GO:0006753	nucleoside phosphate metabolic process	344	0.570292	1.6799	4.19106e-09	5.51229e-06	4.64876e-06	961	tags=24%, list=13%, signal=22%	NA	NA
Ddx1	psen2_kd	BP	GO:0055086	nucleobase-containing small molecule metabolic process	371	0.560357	1.65362	3.7783e-09	5.51229e-06	4.64876e-06	961	tags=23%, list=13%, signal=21%	NA	NA
Yy1	psen2_kd	CC	GO:0098687	chromosomal region	209	0.41624	1.93716	2.61598e-08	5.52077e-06	4.73411e-06	1983	tags=41%, list=27%, signal=31%	NA	NA
Ap2a2	psen2_kd	CC	GO:0012506	vesicle membrane	322	-0.355997	-1.81503	1.35354e-07	5.54742e-06	4.10536e-06	2169	tags=42%, list=30%, signal=31%	NA	NA
Pdhb	psen2_kd	MF	GO:0042393	histone binding	143	0.465939	2.1191	5.2611e-08	5.56098e-06	4.32628e-06	1131	tags=33%, list=15%, signal=29%	Epigenetic	histone modification
Ap2a2	scramble	BP	GO:0045814	negative regulation of gene expression, epigenetic	82	0.53839	2.27363	7.62578e-08	5.57423e-06	4.4428e-06	2029	tags=59%, list=28%, signal=43%	Epigenetic	none
Ap2a2	psen2_kd	CC	GO:0000776	kinetochore	98	0.509282	2.24608	1.37878e-07	5.6074e-06	4.14974e-06	939	tags=36%, list=13%, signal=32%	NA	NA
Ap2a2	psen2_kd	BP	GO:0044087	regulation of cellular component biogenesis	435	-0.327801	-1.73038	1.39386e-07	5.62547e-06	4.16311e-06	1892	tags=40%, list=26%, signal=32%	NA	NA
Pdha1	psen2_kd	BP	GO:0016071	mRNA metabolic process	492	0.400445	1.8278	1.06464e-08	5.6362e-06	4.77519e-06	2481	tags=55%, list=34%, signal=39%	NA	NA
Ap2a2	psen2_kd	BP	GO:0034329	cell junction assembly	129	-0.454845	-2.06297	1.41829e-07	5.68066e-06	4.20396e-06	1867	tags=51%, list=26%, signal=39%	Structural Stabilization	none
Pdhb	scramble	CC	GO:0030532	small nuclear ribonucleoprotein complex	57	0.631599	2.38728	4.66049e-08	5.96316e-06	4.69041e-06	2032	tags=69%, list=28%, signal=50%	NA	NA
Yy1	psen2_kd	BP	GO:0016072	rRNA metabolic process	209	0.415277	1.93268	3.0168e-08	6.12179e-06	5.24948e-06	1790	tags=39%, list=25%, signal=30%	NA	NA
Ap2a2	scramble	BP	GO:0050657	nucleic acid transport	105	0.5012	2.2378	8.79245e-08	6.25333e-06	4.98406e-06	1769	tags=58%, list=24%, signal=45%	NA	NA
Ap2a2	scramble	BP	GO:0050658	RNA transport	105	0.5012	2.2378	8.79245e-08	6.25333e-06	4.98406e-06	1769	tags=58%, list=24%, signal=45%	NA	NA
Pdhb	scramble	CC	GO:0097525	spliceosomal snRNP complex	51	0.642781	2.38087	5.01234e-08	6.26065e-06	4.9244e-06	2032	tags=71%, list=28%, signal=52%	NA	NA
Ap2a2	psen2_kd	BP	GO:0051258	protein polymerization	142	-0.439821	-2.02004	1.6127e-07	6.41079e-06	4.74429e-06	1773	tags=50%, list=24%, signal=39%	NA	NA
Ap2a2	scramble	CC	GO:0071013	catalytic step 2 spliceosome	77	0.536503	2.25425	9.15064e-08	6.42131e-06	5.11793e-06	2385	tags=69%, list=33%, signal=47%	RNA Spliceosome	none
Ddx1	psen2_kd	BP	GO:0009117	nucleotide metabolic process	341	0.571606	1.68334	6.13415e-09	6.45436e-06	5.44325e-06	961	tags=24%, list=13%, signal=22%	NA	NA
Arhgef2	scramble	BP	GO:0045944	positive regulation of transcription by RNA polymerase II	424	0.317397	1.6302	5.40588e-08	6.59014e-06	5.91537e-06	1421	tags=29%, list=20%, signal=25%	Epigenetic	DNA-binding transcription factor binding
Ap2a2	psen2_kd	BP	GO:0030334	regulation of cell migration	337	-0.350869	-1.80146	1.7658e-07	6.96698e-06	5.1559e-06	1821	tags=42%, list=25%, signal=33%	NA	NA
Arhgef2	psen2_kd	BP	GO:0006281	DNA repair	326	0.365357	1.84611	3.79678e-08	7.15828e-06	6.16192e-06	1660	tags=41%, list=23%, signal=33%	DNA Repair	none
siRNA control	psen2_kd	BP	GO:0019221	cytokine-mediated signaling pathway	154	0.48147	2.10329	2.06621e-08	7.34608e-06	6.57998e-06	1020	tags=31%, list=14%, signal=27%	Immune Response	none
Psmc3	psen2_kd	BP	GO:0051304	chromosome separation	49	0.693719	2.3802	3.55296e-08	7.49105e-06	6.80522e-06	1582	tags=55%, list=22%, signal=43%	NA	NA
Ap2a2	psen2_kd	BP	GO:0040029	regulation of gene expression, epigenetic	125	0.479997	2.16972	1.93492e-07	7.57771e-06	5.60787e-06	1915	tags=54%, list=26%, signal=40%	Epigenetic	none
Ap2a2	scramble	BP	GO:0000460	maturation of 5.8S rRNA	33	0.699307	2.44604	1.10971e-07	7.68474e-06	6.12492e-06	1236	tags=57%, list=17%, signal=48%	Proteostasis	none
Ap2a2	psen2_kd	MF	GO:0035091	phosphatidylinositol binding	154	-0.431747	-2.00502	1.99427e-07	7.73937e-06	5.7275e-06	2469	tags=62%, list=34%, signal=42%	Lipid Metabolism	phosphatidylinositol metabolic process
Ap2a2	psen2_kd	BP	GO:0051726	regulation of cell cycle	490	0.31396	1.70826	2.00547e-07	7.73937e-06	5.7275e-06	1359	tags=26%, list=19%, signal=23%	Cell Cycle	none
Ap2a2	psen2_kd	CC	GO:0070603	SWI/SNF superfamily-type complex	69	0.567428	2.32141	2.02229e-07	7.74773e-06	5.73369e-06	1931	tags=65%, list=26%, signal=48%	NA	NA
Ap2a2	psen2_kd	CC	GO:0030427	site of polarized growth	89	-0.518174	-2.19649	2.07492e-07	7.89218e-06	5.84059e-06	1867	tags=53%, list=26%, signal=40%	NA	NA
Ap2a2	psen2_kd	BP	GO:0031507	heterochromatin assembly	69	0.566838	2.319	2.09243e-07	7.90191e-06	5.84779e-06	1675	tags=55%, list=23%, signal=43%	Epigenetic	none
Arhgef2	scramble	BP	GO:0070828	heterochromatin organization	73	0.571537	2.34252	6.85098e-08	7.98063e-06	7.16348e-06	1148	tags=45%, list=16%, signal=38%	Epigenetic	none
Arhgef2	scramble	BP	GO:0033044	regulation of chromosome organization	156	0.437664	1.99433	6.80129e-08	7.98063e-06	7.16348e-06	1692	tags=45%, list=24%, signal=35%	Epigenetic	histone modification
Ap2a2	psen2_kd	BP	GO:0007080	mitotic metaphase plate congression	38	0.671662	2.43487	2.1379e-07	8.01637e-06	5.9325e-06	322	tags=29%, list=4%, signal=28%	Cell Cycle	none
Ap2a2	psen2_kd	BP	GO:0006405	RNA export from nucleus	64	0.585412	2.34834	2.23123e-07	8.30742e-06	6.14789e-06	1683	tags=61%, list=23%, signal=47%	NA	NA
Ddx1	scramble	CC	GO:0032040	small-subunit processome	70	0.645082	2.33712	1.14615e-08	8.64035e-06	8.56942e-06	1725	tags=76%, list=24%, signal=58%	NA	NA
Ap2a2	psen2_kd	BP	GO:0051303	establishment of chromosome localization	60	0.576803	2.29693	2.34168e-07	8.65768e-06	6.40709e-06	820	tags=35%, list=11%, signal=31%	NA	NA
Ap2a2	psen2_kd	CC	GO:0005884	actin filament	73	-0.536993	-2.21216	2.39752e-07	8.80258e-06	6.51433e-06	1783	tags=56%, list=24%, signal=42%	Structural Stabilization	actin filament organization
Psmc3	psen2_kd	CC	GO:1990234	transferase complex	469	0.366026	1.72689	4.36855e-08	8.85639e-06	8.04555e-06	1811	tags=33%, list=25%, signal=27%	NA	NA
Ddx1	scramble	BP	GO:0034660	ncRNA metabolic process	428	0.359136	1.63052	1.36611e-08	9.01123e-06	8.93726e-06	1880	tags=45%, list=26%, signal=36%	NA	NA
Arhgef2	scramble	BP	GO:0009451	RNA modification	112	0.490216	2.14419	8.05501e-08	9.1792e-06	8.23933e-06	1987	tags=50%, list=28%, signal=37%	NA	NA
Arhgef2	psen2_kd	BP	GO:0051983	regulation of chromosome segregation	81	0.579237	2.36627	5.10357e-08	9.17925e-06	7.90158e-06	1349	tags=47%, list=19%, signal=39%	NA	NA
Arhgef2	psen2_kd	CC	GO:0000793	condensed chromosome	160	0.452306	2.08424	5.21647e-08	9.17925e-06	7.90158e-06	1300	tags=38%, list=18%, signal=32%	NA	NA
Arhgef2	scramble	BP	GO:0045892	negative regulation of transcription, DNA-templated	400	0.323358	1.63637	8.45872e-08	9.43417e-06	8.46819e-06	1199	tags=28%, list=17%, signal=25%	NA	NA
Pdhb	psen2_kd	BP	GO:0000380	alternative mRNA splicing, via spliceosome	46	0.645922	2.3921	9.74717e-08	1.01007e-05	7.85809e-06	1714	tags=68%, list=23%, signal=53%	RNA Spliceosome	none
Ap2a2	psen2_kd	CC	GO:0032432	actin filament bundle	45	-0.626723	-2.35195	2.77301e-07	1.0111e-05	7.4826e-06	1926	tags=59%, list=26%, signal=44%	Structural Stabilization	actin filament organization
siRNA control	psen2_kd	BP	GO:0002683	negative regulation of immune system process	189	0.448106	2.03403	3.04344e-08	1.01442e-05	9.08628e-06	766	tags=24%, list=10%, signal=22%	Immune Response	none
Yy1	psen2_kd	CC	GO:0000323	lytic vacuole	276	-0.438829	-1.87229	5.38603e-08	1.01488e-05	8.7027e-06	1734	tags=42%, list=24%, signal=33%	NA	NA
Yy1	psen2_kd	CC	GO:0005764	lysosome	276	-0.438829	-1.87229	5.38603e-08	1.01488e-05	8.7027e-06	1734	tags=42%, list=24%, signal=33%	Endolysosome	lysosome
Yy1	psen2_kd	CC	GO:0005764	lysosome	276	-0.438829	-1.87229	5.38603e-08	1.01488e-05	8.7027e-06	1734	tags=42%, list=24%, signal=33%	Endolysosome	lysosome
Ap2a2	psen2_kd	CC	GO:0030426	growth cone	83	-0.519422	-2.17194	2.83262e-07	1.02576e-05	7.5911e-06	1867	tags=53%, list=26%, signal=40%	Synapse	none
Ap2a2	scramble	BP	GO:0007015	actin filament organization	198	-0.410763	-2.00789	1.51002e-07	1.03211e-05	8.22615e-06	2309	tags=56%, list=32%, signal=40%	Structural Stabilization	actin filament organization
Arhgef2	psen2_kd	CC	GO:0032040	small-subunit processome	70	0.609959	2.43526	6.07097e-08	1.03383e-05	8.89927e-06	1323	tags=61%, list=18%, signal=50%	NA	NA
Iqgap1	scramble	BP	GO:0034660	ncRNA metabolic process	430	0.343092	1.68236	2.93985e-08	1.03385e-05	1.01172e-05	1472	tags=33%, list=20%, signal=28%	NA	NA
Pdhb	psen2_kd	BP	GO:1903047	mitotic cell cycle process	388	0.345623	1.77584	1.04338e-07	1.06044e-05	8.24992e-06	1296	tags=25%, list=18%, signal=22%	Cell Cycle	none
siRNA control	psen2_kd	BP	GO:0031349	positive regulation of defense response	220	0.429616	1.98085	3.5035e-08	1.0622e-05	9.51426e-06	871	tags=25%, list=12%, signal=23%	Immune Response	behavioral defense response
siRNA control	psen2_kd	BP	GO:0032101	regulation of response to external stimulus	418	0.355269	1.74443	3.58514e-08	1.0622e-05	9.51426e-06	776	tags=21%, list=10%, signal=20%	NA	NA
Arhgef2	psen2_kd	CC	GO:0005681	spliceosomal complex	151	0.462184	2.12351	6.51427e-08	1.07465e-05	9.2507e-06	2240	tags=57%, list=31%, signal=41%	RNA Spliceosome	none
siRNA control	psen2_kd	BP	GO:0002833	positive regulation of response to biotic stimulus	189	0.446379	2.0262	3.84317e-08	1.07872e-05	9.66221e-06	776	tags=25%, list=10%, signal=23%	NA	NA
Ap2a2	psen2_kd	BP	GO:0009615	response to virus	170	0.412497	1.9776	3.01727e-07	1.08519e-05	8.03092e-06	967	tags=22%, list=13%, signal=20%	Immune Response	behavioral defense response
Pdhb	scramble	BP	GO:0022900	electron transport chain	73	0.592497	2.31558	9.15767e-08	1.09184e-05	8.58805e-06	1993	tags=63%, list=27%, signal=46%	Mitochondrial Metabolism	electron transport chain
Pdhb	scramble	BP	GO:0031123	RNA 3'-end processing	78	0.568805	2.2693	9.09072e-08	1.09184e-05	8.58805e-06	2133	tags=63%, list=29%, signal=45%	NA	NA
Ap2a2	scramble	CC	GO:0005681	spliceosomal complex	151	0.436925	2.05136	1.63361e-07	1.10226e-05	8.78531e-06	2386	tags=57%, list=33%, signal=39%	RNA Spliceosome	none
Ap2a2	psen2_kd	BP	GO:0042273	ribosomal large subunit biogenesis	63	0.568438	2.26516	3.20749e-07	1.14581e-05	8.47956e-06	1164	tags=50%, list=16%, signal=42%	Proteostasis	none
Tlr4	scramble	BP	GO:0006897	endocytosis	330	0.404743	1.85349	4.4468e-09	1.1684e-05	1.09508e-05	1231	tags=27%, list=17%, signal=23%	Endolysosome	none
Tlr4	scramble	BP	GO:0098657	import into cell	392	0.380645	1.79167	2.69682e-09	1.1684e-05	1.09508e-05	1472	tags=32%, list=20%, signal=27%	NA	NA
Pdhb	scramble	MF	GO:0140098	catalytic activity, acting on RNA	263	0.400161	1.92021	1.00485e-07	1.17143e-05	9.21408e-06	1905	tags=42%, list=26%, signal=32%	NA	NA
Iqgap1	scramble	BP	GO:0016071	mRNA metabolic process	490	0.326201	1.65739	3.59366e-08	1.18478e-05	1.15943e-05	1536	tags=35%, list=21%, signal=29%	NA	NA
Ap2a2	psen2_kd	MF	GO:0051015	actin filament binding	108	-0.480944	-2.12455	3.37036e-07	1.19591e-05	8.85033e-06	2127	tags=60%, list=29%, signal=43%	NA	NA
Itgb2	scramble	CC	GO:0045111	intermediate filament cytoskeleton	56	0.725729	2.56197	2.29145e-09	1.21745e-05	1.18601e-05	367	tags=23%, list=5%, signal=22%	Structural Stabilization	none
Pdha1	psen2_kd	BP	GO:0000819	sister chromatid segregation	139	0.546853	2.18586	2.54075e-08	1.22279e-05	1.03599e-05	731	tags=24%, list=10%, signal=22%	NA	NA
Pdha1	scramble	BP	GO:0071824	protein-DNA complex subunit organization	381	0.395301	1.77738	4.4142e-08	1.22668e-05	1.05623e-05	1897	tags=38%, list=26%, signal=30%	NA	NA
Arhgef2	scramble	BP	GO:0006261	DNA-templated DNA replication	84	0.535259	2.2445	1.12813e-07	1.23201e-05	1.10586e-05	1582	tags=58%, list=22%, signal=46%	Cell Cycle	DNA replication
Ap2a2	scramble	BP	GO:0006405	RNA export from nucleus	65	0.562901	2.27797	1.91943e-07	1.27873e-05	1.01918e-05	1769	tags=68%, list=24%, signal=52%	NA	NA
Pdhb	scramble	BP	GO:0006338	chromatin remodeling	262	0.395477	1.8931	1.1218e-07	1.27934e-05	1.00628e-05	2052	tags=44%, list=28%, signal=32%	Epigenetic	none
Ddx1	psen2_kd	BP	GO:0072521	purine-containing compound metabolic process	316	0.56951	1.67495	1.48454e-08	1.30169e-05	1.09778e-05	961	tags=23%, list=13%, signal=21%	Cell Cycle	none
Traf3	psen2_kd	CC	GO:0030684	preribosome	105	0.584125	2.27508	1.23659e-08	1.30732e-05	1.24674e-05	1528	tags=61%, list=21%, signal=49%	NA	NA
Traf3	psen2_kd	BP	GO:0006364	rRNA processing	186	0.498714	2.12967	1.18721e-08	1.30732e-05	1.24674e-05	1541	tags=57%, list=21%, signal=47%	Proteostasis	none
Ap2a2	psen2_kd	CC	GO:0043292	contractile fiber	84	-0.512265	-2.15059	3.74258e-07	1.31062e-05	9.69921e-06	1630	tags=57%, list=22%, signal=45%	NA	NA
Ap2a2	psen2_kd	BP	GO:0006887	exocytosis	167	-0.420869	-1.97768	3.74321e-07	1.31062e-05	9.69921e-06	2733	tags=61%, list=37%, signal=39%	NA	NA
Ap2a2	psen2_kd	CC	GO:0036477	somatodendritic compartment	363	-0.341968	-1.77771	3.77162e-07	1.31188e-05	9.70852e-06	2217	tags=45%, list=30%, signal=33%	Synapse	none
Pdha1	scramble	CC	GO:0016604	nuclear body	401	0.393711	1.77829	5.02478e-08	1.32654e-05	1.14221e-05	1630	tags=34%, list=22%, signal=28%	NA	NA
Ap2a2	psen2_kd	BP	GO:0005975	carbohydrate metabolic process	264	-0.367619	-1.83087	3.8482e-07	1.32977e-05	9.8409e-06	1922	tags=42%, list=26%, signal=32%	NA	NA
Ap2a2	psen2_kd	CC	GO:0030659	cytoplasmic vesicle membrane	316	-0.350551	-1.78525	3.96566e-07	1.36146e-05	1.00754e-05	2169	tags=41%, list=30%, signal=31%	NA	NA
siRNA control	psen2_kd	BP	GO:0034097	response to cytokine	373	0.367183	1.76679	5.14351e-08	1.37152e-05	1.22849e-05	1020	tags=23%, list=14%, signal=21%	NA	NA
siRNA control	psen2_kd	BP	GO:0002764	immune response-regulating signaling pathway	223	0.428724	1.98565	5.4174e-08	1.37576e-05	1.23229e-05	776	tags=25%, list=10%, signal=23%	Immune Response	none
Arhgef2	scramble	BP	GO:0031507	heterochromatin assembly	68	0.574251	2.31742	1.29929e-07	1.38997e-05	1.24765e-05	1148	tags=45%, list=16%, signal=38%	Epigenetic	none
Pdhb	scramble	BP	GO:0022904	respiratory electron transport chain	66	0.593241	2.30709	1.29215e-07	1.41221e-05	1.1108e-05	2184	tags=66%, list=30%, signal=47%	Mitochondrial Metabolism	electron transport chain
Pdhb	scramble	CC	GO:0015629	actin cytoskeleton	209	-0.431825	-1.94665	1.29183e-07	1.41221e-05	1.1108e-05	1918	tags=52%, list=26%, signal=40%	Structural Stabilization	actin filament organization
Yy1	psen2_kd	CC	GO:1990204	oxidoreductase complex	88	-0.588438	-2.19192	7.85056e-08	1.42826e-05	1.22474e-05	1447	tags=53%, list=20%, signal=43%	Oxidative Stress	none
Arhgef2	psen2_kd	BP	GO:0009615	response to virus	170	0.433751	2.04083	9.28633e-08	1.48553e-05	1.27876e-05	1370	tags=35%, list=19%, signal=29%	Immune Response	behavioral defense response
Arhgef2	scramble	BP	GO:0000122	negative regulation of transcription by RNA polymerase II	302	0.34258	1.70751	1.43044e-07	1.49967e-05	1.34612e-05	1137	tags=29%, list=16%, signal=26%	Epigenetic	DNA-binding transcription factor binding
Pdhb	scramble	CC	GO:0005759	mitochondrial matrix	246	0.410687	1.95501	1.41496e-07	1.51487e-05	1.19154e-05	2232	tags=54%, list=31%, signal=39%	Mitochondrial Metabolism	none
Ap2a2	psen2_kd	BP	GO:0051310	metaphase plate congression	56	0.598677	2.33108	4.51434e-07	1.53983e-05	1.13954e-05	820	tags=36%, list=11%, signal=32%	NA	NA
Ap2a2	psen2_kd	BP	GO:0031344	regulation of cell projection organization	269	-0.35866	-1.78137	4.57691e-07	1.55116e-05	1.14793e-05	1879	tags=38%, list=26%, signal=29%	NA	NA
Ap2a2	psen2_kd	CC	GO:0000779	condensed chromosome, centromeric region	105	0.485909	2.15442	4.69617e-07	1.58144e-05	1.17034e-05	1466	tags=44%, list=20%, signal=36%	NA	NA
Pdhb	psen2_kd	BP	GO:0048285	organelle fission	227	0.402478	1.94415	1.60343e-07	1.59889e-05	1.24389e-05	1439	tags=31%, list=20%, signal=26%	NA	NA
Ap2a2	psen2_kd	CC	GO:0031965	nuclear membrane	122	0.464249	2.09306	4.82088e-07	1.61316e-05	1.19382e-05	1386	tags=41%, list=19%, signal=34%	NA	NA
siRNA control	psen2_kd	BP	GO:0002758	innate immune response-activating signal transduction	142	0.482818	2.09247	6.65988e-08	1.61442e-05	1.44605e-05	776	tags=28%, list=10%, signal=26%	Immune Response	none
Arhgef2	scramble	BP	GO:0051983	regulation of chromosome segregation	83	0.529428	2.21003	1.57323e-07	1.61704e-05	1.45147e-05	1920	tags=60%, list=27%, signal=45%	NA	NA
Ap2a2	scramble	BP	GO:0006403	RNA localization	128	0.465137	2.14575	2.47077e-07	1.62546e-05	1.29553e-05	1459	tags=48%, list=20%, signal=39%	NA	NA
Pdhb	psen2_kd	CC	GO:0000792	heterochromatin	65	0.575584	2.28344	1.68268e-07	1.64436e-05	1.27927e-05	1324	tags=46%, list=18%, signal=38%	Epigenetic	none
Pdhb	psen2_kd	BP	GO:0000278	mitotic cell cycle	435	0.330915	1.72692	1.71126e-07	1.64436e-05	1.27927e-05	1280	tags=24%, list=18%, signal=21%	Cell Cycle	none
Ddx1	psen2_kd	MF	GO:0043021	ribonucleoprotein complex binding	135	0.657121	1.85734	2.82393e-08	1.66225e-05	1.40185e-05	854	tags=23%, list=12%, signal=21%	NA	NA
Ddx1	psen2_kd	BP	GO:0006163	purine nucleotide metabolic process	308	0.569192	1.67075	2.33239e-08	1.66225e-05	1.40185e-05	961	tags=24%, list=13%, signal=22%	Cell Cycle	DNA replication
Ddx1	psen2_kd	BP	GO:0006412	translation	459	0.528016	1.56178	2.84362e-08	1.66225e-05	1.40185e-05	829	tags=18%, list=11%, signal=17%	Proteostasis	translation
Ifih1	psen2_kd	BP	GO:0042254	ribosome biogenesis	272	0.461373	1.98832	3.22548e-09	1.69919e-05	1.69919e-05	1753	tags=51%, list=24%, signal=41%	Proteostasis	none
Ap2a2	psen2_kd	CC	GO:0099023	vesicle tethering complex	56	-0.572971	-2.26081	5.11781e-07	1.70175e-05	1.25938e-05	2643	tags=83%, list=36%, signal=53%	NA	NA
Ap2a2	psen2_kd	BP	GO:0030490	maturation of SSU-rRNA	43	0.641654	2.40464	5.16585e-07	1.70699e-05	1.26325e-05	1595	tags=66%, list=22%, signal=52%	Proteostasis	none
Yy1	psen2_kd	MF	GO:0140097	catalytic activity, acting on DNA	141	0.477199	2.11374	9.7577e-08	1.71605e-05	1.47153e-05	1730	tags=47%, list=24%, signal=37%	Cell Cycle	none
Arhgef2	scramble	BP	GO:0045814	negative regulation of gene expression, epigenetic	82	0.534269	2.23958	1.74592e-07	1.76003e-05	1.57981e-05	1148	tags=42%, list=16%, signal=36%	Epigenetic	none
Pdhb	psen2_kd	BP	GO:0006974	cellular response to DNA damage stimulus	473	0.327876	1.73158	1.86696e-07	1.76194e-05	1.37074e-05	1526	tags=32%, list=21%, signal=27%	DNA Repair	DNA damage response
Ap2a2	psen2_kd	MF	GO:0140640	catalytic activity, acting on a nucleic acid	389	0.329457	1.75202	5.50893e-07	1.80905e-05	1.33878e-05	1945	tags=40%, list=27%, signal=31%	NA	NA
Ap2a2	scramble	CC	GO:0005684	U2-type spliceosomal complex	78	0.53261	2.23472	2.78531e-07	1.80977e-05	1.44243e-05	2385	tags=63%, list=33%, signal=43%	RNA Spliceosome	none
Ap2a2	psen2_kd	BP	GO:0120035	regulation of plasma membrane bounded cell projection organization	265	-0.363723	-1.81172	5.62589e-07	1.83605e-05	1.35877e-05	1879	tags=38%, list=26%, signal=29%	NA	NA
Yy1	psen2_kd	BP	GO:0006302	double-strand break repair	157	0.44509	1.9775	1.0899e-07	1.85493e-05	1.59062e-05	1644	tags=44%, list=23%, signal=35%	DNA Repair	none
Dlat	psen2_kd	CC	GO:0005743	mitochondrial inner membrane	364	0.423643	1.87105	6.49415e-09	1.89094e-05	1.71898e-05	2386	tags=54%, list=33%, signal=38%	Mitochondrial Metabolism	mitochondrial membrane organization
Dlat	psen2_kd	CC	GO:0005743	mitochondrial inner membrane	364	0.423643	1.87105	6.49415e-09	1.89094e-05	1.71898e-05	2386	tags=54%, list=33%, signal=38%	Mitochondrial Metabolism	electron transport chain
Dlat	psen2_kd	CC	GO:0032993	protein-DNA complex	427	0.405003	1.81194	7.16399e-09	1.89094e-05	1.71898e-05	2116	tags=41%, list=29%, signal=31%	NA	NA
Yy1	psen2_kd	CC	GO:0005773	vacuole	329	-0.415247	-1.7987	1.16983e-07	1.92876e-05	1.65393e-05	1625	tags=39%, list=22%, signal=32%	NA	NA
Arhgef2	scramble	MF	GO:0140098	catalytic activity, acting on RNA	259	0.363904	1.77891	1.96575e-07	1.94423e-05	1.74516e-05	1715	tags=39%, list=24%, signal=31%	NA	NA
Ap2a2	scramble	CC	GO:0000793	condensed chromosome	162	0.425071	2.01268	3.09639e-07	1.98735e-05	1.58397e-05	1647	tags=47%, list=23%, signal=37%	NA	NA
Psmc3	psen2_kd	CC	GO:0000775	chromosome, centromeric region	144	0.502138	2.07791	1.01895e-07	1.98922e-05	1.8071e-05	2083	tags=48%, list=29%, signal=35%	NA	NA
Pdhb	scramble	CC	GO:0000793	condensed chromosome	159	0.450368	2.01566	1.91635e-07	2.01064e-05	1.5815e-05	1259	tags=32%, list=17%, signal=27%	NA	NA
Pdhb	psen2_kd	CC	GO:0070603	SWI/SNF superfamily-type complex	68	0.572843	2.30329	2.18315e-07	2.0242e-05	1.57477e-05	2231	tags=66%, list=31%, signal=47%	NA	NA
Arhgef2	psen2_kd	MF	GO:0140640	catalytic activity, acting on a nucleic acid	385	0.333922	1.72615	1.32887e-07	2.06327e-05	1.77608e-05	1867	tags=44%, list=26%, signal=34%	NA	NA
siRNA control	psen2_kd	CC	GO:0030684	preribosome	105	-0.553127	-2.0984	8.93559e-08	2.07189e-05	1.85582e-05	2706	tags=74%, list=37%, signal=48%	NA	NA
Ap2a2	psen2_kd	BP	GO:0051028	mRNA transport	84	0.523912	2.25785	6.43478e-07	2.08716e-05	1.5446e-05	1683	tags=58%, list=23%, signal=45%	NA	NA
Ap2a2	psen2_kd	CC	GO:0000314	organellar small ribosomal subunit	29	0.714265	2.47481	6.70268e-07	2.14398e-05	1.58665e-05	1611	tags=76%, list=22%, signal=59%	NA	NA
Ap2a2	psen2_kd	CC	GO:0005763	mitochondrial small ribosomal subunit	29	0.714265	2.47481	6.70268e-07	2.14398e-05	1.58665e-05	1611	tags=76%, list=22%, signal=59%	Mitochondrial Metabolism	mitochondrial translation
Ap2a2	psen2_kd	CC	GO:0005763	mitochondrial small ribosomal subunit	29	0.714265	2.47481	6.70268e-07	2.14398e-05	1.58665e-05	1611	tags=76%, list=22%, signal=59%	Proteostasis	translation
Ap2a2	psen2_kd	BP	GO:0051607	defense response to virus	145	0.447999	2.09726	6.73163e-07	2.14398e-05	1.58665e-05	967	tags=25%, list=13%, signal=22%	Immune Response	behavioral defense response
Yy1	psen2_kd	BP	GO:1903900	regulation of viral life cycle	75	0.565239	2.2709	1.34186e-07	2.14535e-05	1.83966e-05	1229	tags=40%, list=17%, signal=34%	NA	NA
Psmc3	psen2_kd	BP	GO:0006260	DNA replication	152	0.48479	2.03348	1.14536e-07	2.15615e-05	1.95875e-05	1525	tags=38%, list=21%, signal=30%	Cell Cycle	DNA replication
Pdhb	psen2_kd	BP	GO:0007052	mitotic spindle organization	72	0.554191	2.2655	2.40054e-07	2.18738e-05	1.70172e-05	636	tags=26%, list=9%, signal=24%	Cell Cycle	microtubule cytoskeleton organization involved in mitosis
Pdhb	psen2_kd	BP	GO:0050000	chromosome localization	64	0.571603	2.26464	2.50431e-07	2.20739e-05	1.71728e-05	643	tags=30%, list=9%, signal=27%	NA	NA
Pdhb	psen2_kd	CC	GO:0000228	nuclear chromosome	140	0.463659	2.09496	2.50602e-07	2.20739e-05	1.71728e-05	1645	tags=47%, list=23%, signal=37%	NA	NA
Ap2a2	scramble	BP	GO:0015931	nucleobase-containing compound transport	132	0.448785	2.07278	3.52356e-07	2.23428e-05	1.78077e-05	1968	tags=57%, list=27%, signal=42%	NA	NA
Psmc3	psen2_kd	BP	GO:1905818	regulation of chromosome separation	44	0.688542	2.3344	1.27272e-07	2.23616e-05	2.03143e-05	1582	tags=56%, list=22%, signal=44%	NA	NA
Psmc3	psen2_kd	CC	GO:0005813	centrosome	280	0.409012	1.84176	1.2529e-07	2.23616e-05	2.03143e-05	1515	tags=35%, list=21%, signal=29%	NA	NA
Ap2a2	psen2_kd	CC	GO:0005643	nuclear pore	63	0.559353	2.22896	7.1152e-07	2.25258e-05	1.66701e-05	1195	tags=54%, list=16%, signal=45%	NA	NA
Ap2a2	psen2_kd	BP	GO:2001251	negative regulation of chromosome organization	59	0.570053	2.26341	7.39291e-07	2.32657e-05	1.72177e-05	1433	tags=44%, list=20%, signal=36%	Epigenetic	none
Ap2a2	psen2_kd	CC	GO:0030016	myofibril	80	-0.514104	-2.14743	7.5446e-07	2.36026e-05	1.7467e-05	2166	tags=58%, list=30%, signal=41%	NA	NA
Pdhb	psen2_kd	CC	GO:0000315	organellar large ribosomal subunit	49	0.625756	2.36159	2.82869e-07	2.41123e-05	1.87587e-05	2251	tags=86%, list=31%, signal=60%	NA	NA
Pdhb	psen2_kd	CC	GO:0005762	mitochondrial large ribosomal subunit	49	0.625756	2.36159	2.82869e-07	2.41123e-05	1.87587e-05	2251	tags=86%, list=31%, signal=60%	Mitochondrial Metabolism	mitochondrial translation
Pdhb	psen2_kd	CC	GO:0005762	mitochondrial large ribosomal subunit	49	0.625756	2.36159	2.82869e-07	2.41123e-05	1.87587e-05	2251	tags=86%, list=31%, signal=60%	Proteostasis	translation
Ap2a2	scramble	BP	GO:0015980	energy derivation by oxidation of organic compounds	194	0.395381	1.92566	4.0057e-07	2.50976e-05	2.00034e-05	1791	tags=46%, list=25%, signal=36%	Mitochondrial Metabolism	electron transport chain
Ap2a2	scramble	BP	GO:0015980	energy derivation by oxidation of organic compounds	194	0.395381	1.92566	4.0057e-07	2.50976e-05	2.00034e-05	1791	tags=46%, list=25%, signal=36%	Mitochondrial Metabolism	energy derivation by oxidation of organic compounds
siRNA control	psen2_kd	BP	GO:0002218	activation of innate immune response	154	0.466552	2.03812	1.13217e-07	2.51577e-05	2.25341e-05	776	tags=26%, list=10%, signal=24%	Immune Response	activation of innate immune response
Ap2a2	psen2_kd	CC	GO:0048471	perinuclear region of cytoplasm	326	-0.340715	-1.74158	8.21011e-07	2.55335e-05	1.8896e-05	2750	tags=55%, list=38%, signal=36%	NA	NA
Tbk1	scramble	BP	GO:0022613	ribonucleoprotein complex biogenesis	366	0.380494	1.69747	1.47357e-08	2.57875e-05	2.57875e-05	1957	tags=49%, list=27%, signal=38%	NA	NA
Pdhb	scramble	BP	GO:0030490	maturation of SSU-rRNA	43	0.662193	2.37081	2.52162e-07	2.5938e-05	2.04019e-05	1027	tags=53%, list=14%, signal=46%	Proteostasis	none
Yy1	psen2_kd	BP	GO:0045069	regulation of viral genome replication	54	0.628038	2.33235	1.67542e-07	2.59484e-05	2.22509e-05	1229	tags=48%, list=17%, signal=40%	NA	NA
Yy1	psen2_kd	BP	GO:0048525	negative regulation of viral process	53	0.622622	2.29139	1.81973e-07	2.59484e-05	2.22509e-05	683	tags=33%, list=9%, signal=30%	NA	NA
Yy1	psen2_kd	BP	GO:0050792	regulation of viral process	89	0.535983	2.22239	1.81884e-07	2.59484e-05	2.22509e-05	1300	tags=40%, list=18%, signal=33%	NA	NA
Yy1	psen2_kd	BP	GO:0051301	cell division	309	0.363967	1.78403	1.72594e-07	2.59484e-05	2.22509e-05	1803	tags=34%, list=25%, signal=27%	NA	NA
Ap2a2	psen2_kd	BP	GO:0007051	spindle organization	115	0.469227	2.09024	8.39554e-07	2.59574e-05	1.92097e-05	1099	tags=26%, list=15%, signal=22%	NA	NA
Ap2a2	psen2_kd	BP	GO:0016051	carbohydrate biosynthetic process	86	-0.495683	-2.09389	8.44539e-07	2.59598e-05	1.92115e-05	1046	tags=47%, list=14%, signal=41%	NA	NA
Pdhb	psen2_kd	BP	GO:0044087	regulation of cellular component biogenesis	435	-0.350761	-1.75843	3.11633e-07	2.61425e-05	2.03381e-05	1830	tags=38%, list=25%, signal=31%	NA	NA
siRNA control	psen2_kd	CC	GO:0032040	small-subunit processome	70	-0.617104	-2.16594	1.22552e-07	2.61429e-05	2.34165e-05	2448	tags=80%, list=33%, signal=54%	NA	NA
Pdhb	scramble	BP	GO:0043484	regulation of RNA splicing	120	0.493153	2.13511	2.60626e-07	2.62932e-05	2.06813e-05	1970	tags=53%, list=27%, signal=39%	RNA Spliceosome	none
Ap2a2	scramble	MF	GO:0003682	chromatin binding	303	0.352581	1.80479	4.25045e-07	2.63178e-05	2.09759e-05	2035	tags=42%, list=28%, signal=31%	NA	NA
siRNA control	psen2_kd	CC	GO:0005759	mitochondrial matrix	247	0.400432	1.86767	1.29177e-07	2.64962e-05	2.3733e-05	2050	tags=47%, list=28%, signal=35%	Mitochondrial Metabolism	none
Psmc3	psen2_kd	BP	GO:0033045	regulation of sister chromatid segregation	62	0.636852	2.29568	1.58703e-07	2.6702e-05	2.42573e-05	1833	tags=52%, list=25%, signal=39%	NA	NA
Psmc3	psen2_kd	BP	GO:0048285	organelle fission	224	0.437252	1.91853	1.62106e-07	2.6702e-05	2.42573e-05	1602	tags=37%, list=22%, signal=30%	NA	NA
Psmc3	psen2_kd	BP	GO:0007091	metaphase/anaphase transition of mitotic cell cycle	57	0.632314	2.24828	1.72514e-07	2.67448e-05	2.42962e-05	1833	tags=55%, list=25%, signal=41%	Cell Cycle	cell cycle phase transition
Psmc3	psen2_kd	BP	GO:0044784	metaphase/anaphase transition of cell cycle	57	0.632314	2.24828	1.72514e-07	2.67448e-05	2.42962e-05	1833	tags=55%, list=25%, signal=41%	Cell Cycle	cell cycle phase transition
Ap2a2	psen2_kd	BP	GO:0031175	neuron projection development	376	-0.328904	-1.71099	8.77125e-07	2.68056e-05	1.98374e-05	1888	tags=36%, list=26%, signal=28%	Synapse	none
Ap2a2	psen2_kd	CC	GO:0000123	histone acetyltransferase complex	52	0.588019	2.26846	8.83428e-07	2.6843e-05	1.98651e-05	1153	tags=47%, list=16%, signal=40%	Epigenetic	histone modification
siRNA control	psen2_kd	BP	GO:0002757	immune response-activating signal transduction	221	0.419306	1.93939	1.36444e-07	2.69502e-05	2.41397e-05	776	tags=25%, list=10%, signal=23%	Immune Response	none
Ap2a2	psen2_kd	BP	GO:0010965	regulation of mitotic sister chromatid separation	34	0.672275	2.39431	9.07366e-07	2.74128e-05	2.02868e-05	909	tags=39%, list=12%, signal=34%	Cell Cycle	microtubule cytoskeleton organization involved in mitosis
Pdhb	psen2_kd	BP	GO:0051253	negative regulation of RNA metabolic process	474	0.319893	1.68887	3.34252e-07	2.76019e-05	2.14735e-05	1463	tags=31%, list=20%, signal=27%	NA	NA
Ap2a2	psen2_kd	BP	GO:0030833	regulation of actin filament polymerization	66	-0.542228	-2.20113	9.20772e-07	2.76598e-05	2.04696e-05	1771	tags=57%, list=24%, signal=44%	Structural Stabilization	actin filament organization
siRNA control	psen2_kd	BP	GO:0032103	positive regulation of response to external stimulus	262	0.39582	1.84473	1.49084e-07	2.83953e-05	2.5434e-05	871	tags=24%, list=12%, signal=22%	NA	NA
Pdhb	psen2_kd	CC	GO:0005768	endosome	490	-0.337916	-1.72391	3.53486e-07	2.87411e-05	2.23597e-05	2013	tags=41%, list=28%, signal=32%	Endolysosome	none
Iqgap1	scramble	BP	GO:0043484	regulation of RNA splicing	120	0.495376	2.10624	9.29362e-08	2.88375e-05	2.82204e-05	1259	tags=41%, list=17%, signal=35%	RNA Spliceosome	none
Pdhb	scramble	CC	GO:0030686	90S preribosome	27	0.746464	2.39622	2.92163e-07	2.89186e-05	2.27464e-05	1546	tags=84%, list=21%, signal=67%	NA	NA
Ddx1	psen2_kd	MF	GO:0043022	ribosome binding	84	0.712242	1.91615	5.56822e-08	2.92944e-05	2.47053e-05	902	tags=29%, list=13%, signal=25%	Proteostasis	none
Yy1	psen2_kd	BP	GO:0022613	ribonucleoprotein complex biogenesis	367	0.347215	1.72825	2.11319e-07	2.934e-05	2.51593e-05	2006	tags=38%, list=28%, signal=29%	NA	NA
Pdha1	scramble	BP	GO:0015718	monocarboxylic acid transport	41	-0.696967	-2.38293	1.17043e-07	2.94279e-05	2.53387e-05	798	tags=53%, list=11%, signal=48%	NA	NA
Pdhb	psen2_kd	CC	GO:0030532	small nuclear ribonucleoprotein complex	57	0.597572	2.31073	3.6799e-07	2.94671e-05	2.29246e-05	2083	tags=65%, list=29%, signal=46%	NA	NA
Pdhb	psen2_kd	BP	GO:0006897	endocytosis	333	-0.374641	-1.8387	3.87945e-07	3.03161e-05	2.3585e-05	2069	tags=43%, list=28%, signal=33%	Endolysosome	none
Pdhb	psen2_kd	BP	GO:0045087	innate immune response	373	-0.362736	-1.79506	3.90065e-07	3.03161e-05	2.3585e-05	1298	tags=32%, list=18%, signal=27%	Immune Response	none
Pdhb	psen2_kd	CC	GO:0030684	preribosome	105	0.493278	2.12081	3.99341e-07	3.05872e-05	2.37959e-05	2095	tags=61%, list=29%, signal=44%	NA	NA
Ap2a2	scramble	BP	GO:0006974	cellular response to DNA damage stimulus	462	0.3128	1.68246	5.00674e-07	3.06401e-05	2.44209e-05	1938	tags=37%, list=27%, signal=29%	DNA Repair	DNA damage response
Psmc3	psen2_kd	CC	GO:0000228	nuclear chromosome	137	0.498593	2.04188	2.09717e-07	3.07061e-05	2.78949e-05	1733	tags=42%, list=24%, signal=33%	NA	NA
Psmc3	psen2_kd	CC	GO:0005815	microtubule organizing center	311	0.401134	1.81639	2.0538e-07	3.07061e-05	2.78949e-05	1515	tags=34%, list=21%, signal=28%	Structural Stabilization	microtubule polymerization or depolymerization
Ap2a2	scramble	BP	GO:0006310	DNA recombination	150	0.426382	2.00347	5.22625e-07	3.16158e-05	2.51985e-05	1910	tags=42%, list=26%, signal=32%	Cell Cycle	none
siRNA control	psen2_kd	BP	GO:0001819	positive regulation of cytokine production	195	0.436235	1.98469	1.71993e-07	3.16289e-05	2.83304e-05	871	tags=26%, list=12%, signal=23%	Immune Response	cytokine production
Ap2a2	psen2_kd	BP	GO:0033047	regulation of mitotic sister chromatid segregation	31	0.691768	2.41292	1.11128e-06	3.27013e-05	2.42005e-05	909	tags=44%, list=12%, signal=38%	Cell Cycle	microtubule cytoskeleton organization involved in mitosis
Ap2a2	psen2_kd	CC	GO:0001725	stress fiber	40	-0.627689	-2.28195	1.10362e-06	3.27013e-05	2.42005e-05	1926	tags=61%, list=26%, signal=45%	Structural Stabilization	none
Ap2a2	psen2_kd	CC	GO:0097517	contractile actin filament bundle	40	-0.627689	-2.28195	1.10362e-06	3.27013e-05	2.42005e-05	1926	tags=61%, list=26%, signal=45%	NA	NA
Ap2a2	psen2_kd	CC	GO:0044297	cell body	275	-0.350788	-1.75797	1.11334e-06	3.27013e-05	2.42005e-05	2338	tags=51%, list=32%, signal=37%	NA	NA
Ap2a2	scramble	BP	GO:0040029	regulation of gene expression, epigenetic	124	0.449199	2.06112	5.49219e-07	3.2847e-05	2.61799e-05	1837	tags=49%, list=25%, signal=37%	Epigenetic	none
Ddx1	psen2_kd	BP	GO:1901293	nucleoside phosphate biosynthetic process	165	0.624543	1.78936	7.00922e-08	3.35232e-05	2.82716e-05	984	tags=27%, list=14%, signal=24%	NA	NA
Dlat	scramble	BP	GO:0006397	mRNA processing	347	0.410027	1.83703	4.49678e-08	3.3623e-05	3.1207e-05	2620	tags=55%, list=36%, signal=37%	NA	NA
Ap2a2	psen2_kd	BP	GO:0043254	regulation of protein-containing complex assembly	219	-0.370814	-1.7992	1.19576e-06	3.49281e-05	2.58485e-05	1799	tags=43%, list=25%, signal=33%	NA	NA
Ap2a2	psen2_kd	CC	GO:0000315	organellar large ribosomal subunit	49	0.593863	2.24773	1.22691e-06	3.52538e-05	2.60895e-05	2470	tags=72%, list=34%, signal=48%	NA	NA
Ap2a2	psen2_kd	CC	GO:0005762	mitochondrial large ribosomal subunit	49	0.593863	2.24773	1.22691e-06	3.52538e-05	2.60895e-05	2470	tags=72%, list=34%, signal=48%	Mitochondrial Metabolism	mitochondrial translation
Ap2a2	psen2_kd	CC	GO:0005762	mitochondrial large ribosomal subunit	49	0.593863	2.24773	1.22691e-06	3.52538e-05	2.60895e-05	2470	tags=72%, list=34%, signal=48%	Proteostasis	translation
Ap2a2	psen2_kd	BP	GO:0006403	RNA localization	126	0.446921	2.03132	1.22412e-06	3.52538e-05	2.60895e-05	1918	tags=55%, list=26%, signal=42%	NA	NA
Pdhb	psen2_kd	BP	GO:0051310	metaphase plate congression	56	0.590555	2.27781	4.70678e-07	3.55362e-05	2.76461e-05	623	tags=31%, list=9%, signal=29%	NA	NA
Ap2a2	psen2_kd	BP	GO:0000959	mitochondrial RNA metabolic process	43	0.632595	2.37069	1.25495e-06	3.58644e-05	2.65414e-05	1932	tags=67%, list=26%, signal=49%	Mitochondrial Metabolism	mitochondrial translation
Pdha1	psen2_kd	CC	GO:0030684	preribosome	105	0.59144	2.26029	8.67562e-08	3.62222e-05	3.06887e-05	1929	tags=63%, list=26%, signal=47%	NA	NA
Pdha1	psen2_kd	BP	GO:0098813	nuclear chromosome segregation	169	0.510599	2.09691	9.52041e-08	3.62222e-05	3.06887e-05	731	tags=22%, list=10%, signal=20%	NA	NA
Pdha1	psen2_kd	BP	GO:0071824	protein-DNA complex subunit organization	384	0.411372	1.83968	9.57896e-08	3.62222e-05	3.06887e-05	1941	tags=41%, list=26%, signal=32%	NA	NA
Ddx1	psen2_kd	MF	GO:0016491	oxidoreductase activity	332	0.54921	1.61701	8.52701e-08	3.62853e-05	3.06011e-05	965	tags=23%, list=13%, signal=21%	NA	NA
Ddx1	psen2_kd	BP	GO:0043043	peptide biosynthetic process	465	0.523685	1.54879	8.96616e-08	3.62853e-05	3.06011e-05	829	tags=18%, list=11%, signal=17%	NA	NA
siRNA control	psen2_kd	BP	GO:0009615	response to virus	171	0.450741	2.01197	2.14479e-07	3.73317e-05	3.34386e-05	968	tags=26%, list=13%, signal=23%	Immune Response	behavioral defense response
siRNA control	psen2_kd	BP	GO:1901701	cellular response to oxygen-containing compound	439	0.342511	1.68383	2.17004e-07	3.73317e-05	3.34386e-05	884	tags=20%, list=12%, signal=19%	NA	NA
Yy1	psen2_kd	BP	GO:0000724	double-strand break repair via homologous recombination	88	0.530296	2.18719	2.78177e-07	3.76323e-05	3.227e-05	1756	tags=59%, list=24%, signal=45%	DNA Repair	none
siRNA control	psen2_kd	BP	GO:0002697	regulation of immune effector process	149	0.464901	2.03151	2.29421e-07	3.82344e-05	3.42471e-05	781	tags=26%, list=11%, signal=24%	Immune Response	none
Yy1	psen2_kd	BP	GO:0006325	chromatin organization	332	0.354108	1.73781	2.91768e-07	3.84843e-05	3.30005e-05	1680	tags=37%, list=23%, signal=30%	NA	NA
Arhgef2	scramble	CC	GO:0016604	nuclear body	397	0.312302	1.58175	3.96688e-07	3.85081e-05	3.45652e-05	1900	tags=39%, list=27%, signal=31%	NA	NA
Ap2a2	psen2_kd	BP	GO:0090307	mitotic spindle assembly	43	0.631585	2.3669	1.38135e-06	3.91917e-05	2.90037e-05	911	tags=35%, list=12%, signal=31%	Cell Cycle	microtubule cytoskeleton organization involved in mitosis
Ap2a2	psen2_kd	CC	GO:0005769	early endosome	179	-0.398633	-1.88768	1.388e-06	3.91917e-05	2.90037e-05	2169	tags=48%, list=30%, signal=35%	Endolysosome	early endosome
Ap2a2	psen2_kd	BP	GO:0032535	regulation of cellular component size	180	-0.393858	-1.86927	1.39361e-06	3.91917e-05	2.90037e-05	1771	tags=41%, list=24%, signal=32%	NA	NA
Itgb2	scramble	CC	GO:0005882	intermediate filament	38	0.793791	2.5843	1.49711e-08	3.97708e-05	3.87437e-05	367	tags=34%, list=5%, signal=33%	Structural Stabilization	none
Capn1	psen2_kd	BP	GO:0009617	response to bacterium	208	0.513634	1.96257	7.61659e-09	4.01851e-05	3.80669e-05	807	tags=25%, list=11%, signal=23%	NA	NA
Ap2a2	psen2_kd	BP	GO:0051231	spindle elongation	10	0.900371	2.26422	1.44888e-06	4.05303e-05	2.99943e-05	766	tags=91%, list=10%, signal=81%	NA	NA
Ano6	scramble	CC	GO:0005759	mitochondrial matrix	243	-0.444429	-1.9742	2.32117e-08	4.08062e-05	3.59904e-05	2031	tags=52%, list=28%, signal=39%	Mitochondrial Metabolism	none
Dlat	psen2_kd	CC	GO:0019866	organelle inner membrane	382	0.415358	1.84528	2.32017e-08	4.08273e-05	3.71146e-05	2386	tags=53%, list=33%, signal=38%	NA	NA
Ap2a2	psen2_kd	CC	GO:0005681	spliceosomal complex	151	0.420117	1.97557	1.48968e-06	4.14524e-05	3.06768e-05	2014	tags=49%, list=28%, signal=36%	RNA Spliceosome	none
Arhgef2	scramble	CC	GO:0071013	catalytic step 2 spliceosome	77	0.53938	2.24622	4.42761e-07	4.21991e-05	3.78783e-05	1890	tags=57%, list=26%, signal=42%	RNA Spliceosome	none
Pdhb	psen2_kd	BP	GO:0051231	spindle elongation	10	0.896012	2.23573	5.77081e-07	4.29559e-05	3.34185e-05	623	tags=82%, list=9%, signal=75%	NA	NA
Pdhb	psen2_kd	BP	GO:0010257	NADH dehydrogenase complex assembly	47	0.628014	2.32914	5.94179e-07	4.30169e-05	3.34659e-05	2451	tags=85%, list=34%, signal=57%	Mitochondrial Metabolism	electron transport chain
Pdhb	psen2_kd	BP	GO:0032981	mitochondrial respiratory chain complex I assembly	47	0.628014	2.32914	5.94179e-07	4.30169e-05	3.34659e-05	2451	tags=85%, list=34%, signal=57%	Mitochondrial Metabolism	electron transport chain
Ap2a2	scramble	BP	GO:0031507	heterochromatin assembly	67	0.55284	2.2542	7.34603e-07	4.34406e-05	3.46232e-05	2029	tags=59%, list=28%, signal=43%	Epigenetic	none
Pdhb	scramble	BP	GO:0007015	actin filament organization	197	-0.431207	-1.93098	4.4773e-07	4.34961e-05	3.42125e-05	1667	tags=45%, list=23%, signal=36%	Structural Stabilization	actin filament organization
siRNA control	psen2_kd	BP	GO:0048525	negative regulation of viral process	52	0.632822	2.27712	2.74264e-07	4.43227e-05	3.97005e-05	428	tags=25%, list=6%, signal=23%	NA	NA
Ap2a2	psen2_kd	BP	GO:0009201	ribonucleoside triphosphate biosynthetic process	79	0.50757	2.14876	1.60966e-06	4.45563e-05	3.29738e-05	1313	tags=50%, list=18%, signal=41%	NA	NA
Yy1	psen2_kd	BP	GO:0044786	cell cycle DNA replication	22	0.782533	2.38418	3.73077e-07	4.47353e-05	3.83609e-05	711	tags=60%, list=10%, signal=54%	Cell Cycle	DNA replication
Yy1	psen2_kd	BP	GO:0000725	recombinational repair	91	0.529221	2.19422	3.52862e-07	4.47353e-05	3.83609e-05	1756	tags=58%, list=24%, signal=45%	DNA Repair	none
Yy1	psen2_kd	BP	GO:0033044	regulation of chromosome organization	157	0.435029	1.9328	3.5786e-07	4.47353e-05	3.83609e-05	1849	tags=42%, list=26%, signal=32%	Epigenetic	histone modification
Yy1	psen2_kd	CC	GO:0005768	endosome	481	-0.379332	-1.69018	3.65722e-07	4.47353e-05	3.83609e-05	2015	tags=41%, list=28%, signal=32%	Endolysosome	none
Psmc3	psen2_kd	CC	GO:0000922	spindle pole	72	0.591388	2.19245	3.23783e-07	4.49122e-05	4.08003e-05	1545	tags=44%, list=21%, signal=35%	Cell Cycle	microtubule cytoskeleton organization involved in mitosis
Psmc3	psen2_kd	MF	GO:0140657	ATP-dependent activity	352	0.376176	1.72411	3.16957e-07	4.49122e-05	4.08003e-05	1575	tags=28%, list=22%, signal=23%	NA	NA
Arhgef2	scramble	MF	GO:0004386	helicase activity	109	0.480477	2.10929	4.81778e-07	4.50979e-05	4.04802e-05	1299	tags=44%, list=18%, signal=37%	NA	NA
Ap2a2	psen2_kd	BP	GO:0008064	regulation of actin polymerization or depolymerization	79	-0.512246	-2.13386	1.65316e-06	4.52864e-05	3.35141e-05	1867	tags=57%, list=26%, signal=43%	Structural Stabilization	actin filament organization
Ap2a2	psen2_kd	BP	GO:0030832	regulation of actin filament length	79	-0.512246	-2.13386	1.65316e-06	4.52864e-05	3.35141e-05	1867	tags=57%, list=26%, signal=43%	Structural Stabilization	actin filament organization
Arhgef2	psen2_kd	CC	GO:0000775	chromosome, centromeric region	145	0.453275	2.0491	3.03326e-07	4.57502e-05	3.93822e-05	1607	tags=43%, list=22%, signal=34%	NA	NA
Pdha1	scramble	CC	GO:0005681	spliceosomal complex	151	0.492875	2.01865	1.93759e-07	4.65023e-05	4.00405e-05	2508	tags=63%, list=35%, signal=42%	RNA Spliceosome	none
Ap2a2	scramble	BP	GO:0010257	NADH dehydrogenase complex assembly	47	0.599025	2.25778	8.05777e-07	4.66022e-05	3.71431e-05	1786	tags=74%, list=25%, signal=57%	Mitochondrial Metabolism	electron transport chain
Ap2a2	scramble	BP	GO:0032981	mitochondrial respiratory chain complex I assembly	47	0.599025	2.25778	8.05777e-07	4.66022e-05	3.71431e-05	1786	tags=74%, list=25%, signal=57%	Mitochondrial Metabolism	electron transport chain
Ap2a2	psen2_kd	BP	GO:0040017	positive regulation of locomotion	217	-0.371896	-1.80168	1.71942e-06	4.68586e-05	3.46776e-05	2290	tags=53%, list=31%, signal=38%	NA	NA
Pdhb	psen2_kd	BP	GO:0031507	heterochromatin assembly	69	0.550853	2.21289	6.57687e-07	4.69713e-05	3.65423e-05	1570	tags=52%, list=22%, signal=42%	Epigenetic	none
Ddx1	psen2_kd	BP	GO:0071396	cellular response to lipid	186	0.61362	1.7682	1.28434e-07	4.82635e-05	4.07029e-05	880	tags=21%, list=12%, signal=19%	Lipid Metabolism	none
Pdhb	psen2_kd	CC	GO:0097525	spliceosomal snRNP complex	51	0.613233	2.30909	6.92051e-07	4.87665e-05	3.7939e-05	2083	tags=66%, list=29%, signal=48%	NA	NA
Ap2a2	psen2_kd	BP	GO:0006997	nucleus organization	85	0.500064	2.14194	1.82086e-06	4.93688e-05	3.65352e-05	1133	tags=36%, list=16%, signal=31%	NA	NA
siRNA control	psen2_kd	BP	GO:0042274	ribosomal small subunit biogenesis	92	-0.565321	-2.09497	3.155e-07	4.94872e-05	4.43264e-05	2448	tags=73%, list=33%, signal=50%	Proteostasis	none
Pdhb	psen2_kd	BP	GO:0034097	response to cytokine	364	-0.364013	-1.80348	7.1303e-07	4.95837e-05	3.85747e-05	1594	tags=36%, list=22%, signal=30%	NA	NA
Arhgef2	scramble	CC	GO:0000776	kinetochore	98	0.49414	2.11025	5.46285e-07	5.0239e-05	4.5095e-05	1797	tags=48%, list=25%, signal=36%	NA	NA
Ddx1	psen2_kd	BP	GO:0009165	nucleotide biosynthetic process	164	0.625003	1.78888	1.43548e-07	5.0347e-05	4.246e-05	984	tags=28%, list=14%, signal=24%	NA	NA
Pdhb	psen2_kd	CC	GO:1904949	ATPase complex	102	0.497822	2.13981	7.34827e-07	5.04358e-05	3.92376e-05	2443	tags=59%, list=33%, signal=40%	NA	NA
Arhgef2	psen2_kd	BP	GO:0042273	ribosomal large subunit biogenesis	63	0.592114	2.346	3.45251e-07	5.06272e-05	4.35803e-05	1751	tags=66%, list=24%, signal=50%	Proteostasis	none
Yy1	psen2_kd	BP	GO:0019079	viral genome replication	78	0.560032	2.2533	4.43997e-07	5.20562e-05	4.46385e-05	1683	tags=52%, list=23%, signal=41%	NA	NA
Pdhb	psen2_kd	BP	GO:0007080	mitotic metaphase plate congression	38	0.649496	2.30894	7.77559e-07	5.26846e-05	4.09871e-05	565	tags=36%, list=8%, signal=33%	Cell Cycle	none
Pdhb	scramble	BP	GO:0048024	regulation of mRNA splicing, via spliceosome	75	0.558595	2.20857	5.54525e-07	5.28916e-05	4.16026e-05	1970	tags=60%, list=27%, signal=44%	RNA Spliceosome	none
Ano6	scramble	BP	GO:0032543	mitochondrial translation	117	-0.549365	-2.19814	4.40502e-08	5.31148e-05	4.68464e-05	2031	tags=63%, list=28%, signal=46%	Mitochondrial Metabolism	mitochondrial translation
Ano6	scramble	BP	GO:0032543	mitochondrial translation	117	-0.549365	-2.19814	4.40502e-08	5.31148e-05	4.68464e-05	2031	tags=63%, list=28%, signal=46%	Proteostasis	translation
Ano6	scramble	BP	GO:0030029	actin filament-based process	330	0.431056	1.82301	6.04264e-08	5.31148e-05	4.68464e-05	1749	tags=41%, list=24%, signal=33%	NA	NA
Ano6	scramble	CC	GO:0005740	mitochondrial envelope	491	-0.355025	-1.68612	5.67409e-08	5.31148e-05	4.68464e-05	1718	tags=38%, list=24%, signal=31%	Mitochondrial Metabolism	none
Pdhb	psen2_kd	BP	GO:0042776	proton motive force-driven mitochondrial ATP synthesis	48	0.614825	2.30217	7.9936e-07	5.34762e-05	4.16029e-05	2443	tags=82%, list=33%, signal=55%	Mitochondrial Metabolism	proton motive force-driven mitochondrial ATP synthesis
Pdhb	psen2_kd	BP	GO:0042776	proton motive force-driven mitochondrial ATP synthesis	48	0.614825	2.30217	7.9936e-07	5.34762e-05	4.16029e-05	2443	tags=82%, list=33%, signal=55%	Mitochondrial Metabolism	proton motive force-driven mitochondrial ATP synthesis
Ap2a2	scramble	CC	GO:0000315	organellar large ribosomal subunit	49	0.591838	2.25915	9.6197e-07	5.44392e-05	4.33894e-05	2551	tags=80%, list=35%, signal=52%	NA	NA
Ap2a2	scramble	CC	GO:0005762	mitochondrial large ribosomal subunit	49	0.591838	2.25915	9.6197e-07	5.44392e-05	4.33894e-05	2551	tags=80%, list=35%, signal=52%	Mitochondrial Metabolism	mitochondrial translation
Ap2a2	scramble	CC	GO:0005762	mitochondrial large ribosomal subunit	49	0.591838	2.25915	9.6197e-07	5.44392e-05	4.33894e-05	2551	tags=80%, list=35%, signal=52%	Proteostasis	translation
Pdhb	psen2_kd	BP	GO:2001251	negative regulation of chromosome organization	59	0.579654	2.24274	8.38124e-07	5.53686e-05	4.30752e-05	1136	tags=41%, list=16%, signal=35%	Epigenetic	none
Arhgef2	scramble	CC	GO:0030880	RNA polymerase complex	67	0.560559	2.2443	6.14897e-07	5.55739e-05	4.98836e-05	1683	tags=48%, list=23%, signal=37%	NA	NA
siRNA control	psen2_kd	BP	GO:0002221	pattern recognition receptor signaling pathway	140	0.473577	2.04731	3.65034e-07	5.56207e-05	4.98203e-05	776	tags=27%, list=10%, signal=25%	NA	NA
Ap2a2	psen2_kd	BP	GO:0048858	cell projection morphogenesis	231	-0.36727	-1.79477	2.06519e-06	5.57074e-05	4.12261e-05	1886	tags=40%, list=26%, signal=30%	NA	NA
Pdhb	psen2_kd	BP	GO:0006360	transcription by RNA polymerase I	43	0.63529	2.31966	8.55754e-07	5.58353e-05	4.34383e-05	2031	tags=73%, list=28%, signal=53%	NA	NA
Pdha1	scramble	BP	GO:0006325	chromatin organization	334	0.402394	1.7912	2.43673e-07	5.59388e-05	4.81658e-05	1897	tags=40%, list=26%, signal=31%	NA	NA
Ap2a2	psen2_kd	CC	GO:0030055	cell-substrate junction	99	-0.469968	-2.03216	2.10172e-06	5.64051e-05	4.17425e-05	1579	tags=46%, list=22%, signal=37%	Structural Stabilization	cell-substrate adhesion
Ap2a2	scramble	BP	GO:0006270	DNA replication initiation	24	0.724612	2.34338	1.02385e-06	5.73247e-05	4.56892e-05	1377	tags=65%, list=19%, signal=53%	Cell Cycle	DNA replication
Yy1	psen2_kd	BP	GO:0000819	sister chromatid segregation	135	0.463978	2.06285	5.09127e-07	5.83946e-05	5.00738e-05	1868	tags=42%, list=26%, signal=32%	NA	NA
Dlat	scramble	CC	GO:0030684	preribosome	105	0.555842	2.14875	8.985e-08	5.87844e-05	5.45603e-05	1773	tags=55%, list=24%, signal=42%	NA	NA
Pdhb	psen2_kd	BP	GO:0051726	regulation of cell cycle	488	0.315515	1.66981	9.18284e-07	5.91846e-05	4.60439e-05	1089	tags=21%, list=15%, signal=20%	Cell Cycle	none
Pdha1	scramble	MF	GO:0140098	catalytic activity, acting on RNA	258	0.42717	1.85322	2.72386e-07	5.99249e-05	5.1598e-05	1931	tags=39%, list=27%, signal=30%	NA	NA
Pdhb	psen2_kd	BP	GO:0006405	RNA export from nucleus	64	0.557484	2.2087	9.57928e-07	6.09958e-05	4.7453e-05	2577	tags=79%, list=35%, signal=52%	NA	NA
Ap2a2	psen2_kd	BP	GO:2000147	positive regulation of cell motility	213	-0.373653	-1.81433	2.28931e-06	6.11292e-05	4.52385e-05	1874	tags=53%, list=26%, signal=41%	NA	NA
Ap2a2	psen2_kd	BP	GO:0070828	heterochromatin organization	74	0.527828	2.19124	2.30302e-06	6.11862e-05	4.52807e-05	1612	tags=51%, list=22%, signal=40%	Epigenetic	none
Pdhb	psen2_kd	BP	GO:0051303	establishment of chromosome localization	60	0.584591	2.27291	9.76389e-07	6.14312e-05	4.77917e-05	623	tags=30%, list=9%, signal=28%	NA	NA
Pdha1	scramble	CC	GO:0098687	chromosomal region	213	0.444174	1.88644	2.93832e-07	6.20573e-05	5.34341e-05	1872	tags=42%, list=26%, signal=32%	NA	NA
Pdhb	psen2_kd	CC	GO:0031252	cell leading edge	194	-0.428084	-1.97991	9.99496e-07	6.21451e-05	4.83471e-05	2304	tags=53%, list=32%, signal=37%	NA	NA
Ap2a2	psen2_kd	CC	GO:0042641	actomyosin	45	-0.598337	-2.24543	2.40888e-06	6.36787e-05	4.71253e-05	1926	tags=60%, list=26%, signal=44%	NA	NA
Ap2a2	psen2_kd	BP	GO:0051306	mitotic sister chromatid separation	37	0.647608	2.33064	2.45503e-06	6.42562e-05	4.75526e-05	909	tags=38%, list=12%, signal=34%	Cell Cycle	microtubule cytoskeleton organization involved in mitosis
Ap2a2	psen2_kd	MF	GO:0008092	cytoskeletal protein binding	448	-0.309923	-1.63682	2.4494e-06	6.42562e-05	4.75526e-05	1783	tags=39%, list=24%, signal=32%	NA	NA
Yy1	psen2_kd	CC	GO:0005657	replication fork	46	0.636844	2.28061	5.75668e-07	6.46218e-05	5.54137e-05	1596	tags=66%, list=22%, signal=52%	NA	NA
Ddx1	psen2_kd	BP	GO:0009123	nucleoside monophosphate metabolic process	48	0.782366	1.9682	2.03715e-07	6.46362e-05	5.45106e-05	433	tags=25%, list=6%, signal=24%	NA	NA
Ddx1	psen2_kd	MF	GO:0140657	ATP-dependent activity	348	0.5421	1.5993	2.0886e-07	6.46362e-05	5.45106e-05	785	tags=19%, list=11%, signal=18%	NA	NA
Ap2a2	psen2_kd	BP	GO:0000462	maturation of SSU-rRNA from tricistronic rRNA transcript (SSU-rRNA, 5.8S rRNA, LSU-rRNA)	29	0.69607	2.41177	2.56026e-06	6.66804e-05	4.93466e-05	1500	tags=73%, list=21%, signal=58%	Proteostasis	none
Ap2a2	psen2_kd	BP	GO:0120039	plasma membrane bounded cell projection morphogenesis	228	-0.364872	-1.79003	2.59304e-06	6.7203e-05	4.97334e-05	1886	tags=39%, list=26%, signal=30%	NA	NA
Ap2a2	psen2_kd	BP	GO:0006754	ATP biosynthetic process	68	0.54139	2.19517	2.61008e-06	6.73145e-05	4.98159e-05	1313	tags=56%, list=18%, signal=47%	Mitochondrial Metabolism	none
Pdhb	scramble	BP	GO:0051276	chromosome organization	326	0.361077	1.77021	7.28517e-07	6.82464e-05	5.36802e-05	1600	tags=30%, list=22%, signal=24%	NA	NA
Ap2a2	scramble	CC	GO:0000314	organellar small ribosomal subunit	29	0.686466	2.31733	1.24746e-06	6.83897e-05	5.45082e-05	1865	tags=86%, list=26%, signal=64%	NA	NA
Ap2a2	scramble	CC	GO:0005763	mitochondrial small ribosomal subunit	29	0.686466	2.31733	1.24746e-06	6.83897e-05	5.45082e-05	1865	tags=86%, list=26%, signal=64%	Mitochondrial Metabolism	mitochondrial translation
Ap2a2	scramble	CC	GO:0005763	mitochondrial small ribosomal subunit	29	0.686466	2.31733	1.24746e-06	6.83897e-05	5.45082e-05	1865	tags=86%, list=26%, signal=64%	Proteostasis	translation
Pdhb	psen2_kd	BP	GO:0015986	proton motive force-driven ATP synthesis	49	0.610473	2.30392	1.1255e-06	6.86912e-05	5.34398e-05	2443	tags=80%, list=33%, signal=54%	Mitochondrial Metabolism	proton motive force-driven mitochondrial ATP synthesis
Pdhb	psen2_kd	BP	GO:0006282	regulation of DNA repair	121	0.448269	1.97755	1.13077e-06	6.86912e-05	5.34398e-05	2172	tags=55%, list=30%, signal=40%	DNA Repair	DNA repair complex
Arhgef2	psen2_kd	BP	GO:0006282	regulation of DNA repair	118	0.483961	2.14643	4.83758e-07	6.90205e-05	5.94135e-05	1652	tags=48%, list=23%, signal=37%	DNA Repair	DNA repair complex
Ap2a2	psen2_kd	BP	GO:0015931	nucleobase-containing compound transport	129	0.439307	1.99715	2.7116e-06	6.95933e-05	5.15023e-05	1734	tags=52%, list=24%, signal=40%	NA	NA
Arhgef2	psen2_kd	BP	GO:0006302	double-strand break repair	156	0.439072	2.03546	5.04036e-07	7.00212e-05	6.02749e-05	1657	tags=44%, list=23%, signal=35%	DNA Repair	none
Pdhb	psen2_kd	BP	GO:0019221	cytokine-mediated signaling pathway	150	-0.468403	-2.08499	1.17265e-06	7.04258e-05	5.47893e-05	1584	tags=42%, list=22%, signal=33%	Immune Response	none
Pdhb	psen2_kd	BP	GO:0098542	defense response to other organism	450	-0.338671	-1.70783	1.19227e-06	7.07994e-05	5.50799e-05	1298	tags=29%, list=18%, signal=26%	Immune Response	none
Ap2a2	scramble	CC	GO:0035097	histone methyltransferase complex	44	0.607387	2.29074	1.32402e-06	7.14872e-05	5.6977e-05	1837	tags=59%, list=25%, signal=44%	Epigenetic	histone modification
Ap2a2	scramble	BP	GO:0006261	DNA-templated DNA replication	84	0.510787	2.17136	1.33113e-06	7.14872e-05	5.6977e-05	1842	tags=49%, list=25%, signal=37%	Cell Cycle	DNA replication
Pdha1	psen2_kd	CC	GO:0098797	plasma membrane protein complex	119	-0.506975	-2.0945	2.10209e-07	7.33993e-05	6.21865e-05	1814	tags=56%, list=25%, signal=43%	NA	NA
Pdha1	psen2_kd	CC	GO:0000785	chromatin	372	0.406627	1.8083	2.21834e-07	7.33993e-05	6.21865e-05	1964	tags=42%, list=27%, signal=33%	NA	NA
Pdhb	scramble	CC	GO:0031252	cell leading edge	191	-0.434299	-1.9455	8.00371e-07	7.36622e-05	5.794e-05	1632	tags=45%, list=22%, signal=36%	NA	NA
Pdhb	psen2_kd	BP	GO:0051306	mitotic sister chromatid separation	37	0.651137	2.28896	1.26296e-06	7.41637e-05	5.76972e-05	355	tags=26%, list=5%, signal=25%	Cell Cycle	microtubule cytoskeleton organization involved in mitosis
Yy1	psen2_kd	BP	GO:0033260	nuclear DNA replication	21	0.808215	2.41812	6.77007e-07	7.44144e-05	6.38109e-05	711	tags=62%, list=10%, signal=57%	Cell Cycle	DNA replication
Yy1	psen2_kd	BP	GO:0051052	regulation of DNA metabolic process	277	0.358523	1.7328	7.05014e-07	7.59113e-05	6.50945e-05	1887	tags=39%, list=26%, signal=30%	Cell Cycle	DNA replication
Arhgef2	scramble	BP	GO:0098813	nuclear chromosome segregation	165	0.407663	1.87011	8.55112e-07	7.59746e-05	6.81954e-05	1916	tags=45%, list=27%, signal=34%	NA	NA
Pdhb	psen2_kd	CC	GO:0071011	precatalytic spliceosome	44	0.619806	2.2713	1.32104e-06	7.67217e-05	5.96873e-05	2462	tags=78%, list=34%, signal=52%	RNA Spliceosome	none
Ticam1	psen2_kd	BP	GO:0009615	response to virus	171	0.505746	2.12611	1.46284e-08	7.73404e-05	7.55134e-05	1466	tags=39%, list=20%, signal=32%	Immune Response	behavioral defense response
Pdhb	scramble	CC	GO:0048471	perinuclear region of cytoplasm	331	-0.376978	-1.80237	8.56604e-07	7.74784e-05	6.09417e-05	1948	tags=38%, list=27%, signal=30%	NA	NA
Ddx1	psen2_kd	MF	GO:0051082	unfolded protein binding	57	0.752581	1.92502	2.6985e-07	7.88711e-05	6.65156e-05	723	tags=31%, list=10%, signal=28%	Proteostasis	endoplasmic reticulum
Ap2a2	scramble	CC	GO:0070603	SWI/SNF superfamily-type complex	69	0.535354	2.19106	1.48882e-06	7.91478e-05	6.30827e-05	2467	tags=68%, list=34%, signal=45%	NA	NA
Ap2a2	scramble	BP	GO:0000463	maturation of LSU-rRNA from tricistronic rRNA transcript (SSU-rRNA, 5.8S rRNA, LSU-rRNA)	16	0.80478	2.34033	1.54554e-06	8.13417e-05	6.48313e-05	821	tags=71%, list=11%, signal=63%	Proteostasis	none
Traf3	scramble	CC	GO:0032040	small-subunit processome	70	0.619964	2.28515	1.25302e-07	8.21041e-05	8.14792e-05	996	tags=61%, list=14%, signal=53%	NA	NA
Ano6	scramble	CC	GO:0005743	mitochondrial inner membrane	360	-0.386408	-1.79487	1.09384e-07	8.24133e-05	7.26872e-05	1718	tags=41%, list=24%, signal=33%	Mitochondrial Metabolism	mitochondrial membrane organization
Ano6	scramble	CC	GO:0005743	mitochondrial inner membrane	360	-0.386408	-1.79487	1.09384e-07	8.24133e-05	7.26872e-05	1718	tags=41%, list=24%, signal=33%	Mitochondrial Metabolism	electron transport chain
Pdha1	scramble	CC	GO:0032993	protein-DNA complex	421	0.375852	1.70788	4.08189e-07	8.28939e-05	7.13753e-05	1922	tags=39%, list=26%, signal=30%	NA	NA
Ap2a2	psen2_kd	BP	GO:0050000	chromosome localization	64	0.554261	2.22338	3.26371e-06	8.33587e-05	6.16894e-05	820	tags=34%, list=11%, signal=30%	NA	NA
Pdhb	scramble	CC	GO:0055029	nuclear DNA-directed RNA polymerase complex	66	0.566848	2.20445	9.37704e-07	8.33761e-05	6.55807e-05	1732	tags=51%, list=24%, signal=40%	NA	NA
Arhgef2	psen2_kd	BP	GO:0051607	defense response to virus	145	0.445651	2.01464	6.17722e-07	8.36142e-05	7.19759e-05	1274	tags=34%, list=18%, signal=29%	Immune Response	behavioral defense response
Pdhb	scramble	BP	GO:0050684	regulation of mRNA processing	93	0.520853	2.14255	9.65504e-07	8.44172e-05	6.63995e-05	2319	tags=65%, list=32%, signal=45%	NA	NA
Pdhb	psen2_kd	BP	GO:0070828	heterochromatin organization	74	0.532729	2.19886	1.50037e-06	8.61896e-05	6.70531e-05	1570	tags=51%, list=22%, signal=40%	Epigenetic	none
Yy1	psen2_kd	BP	GO:0042776	proton motive force-driven mitochondrial ATP synthesis	48	-0.650418	-2.16468	8.17167e-07	8.62274e-05	7.39407e-05	1447	tags=59%, list=20%, signal=48%	Mitochondrial Metabolism	proton motive force-driven mitochondrial ATP synthesis
Yy1	psen2_kd	BP	GO:0042776	proton motive force-driven mitochondrial ATP synthesis	48	-0.650418	-2.16468	8.17167e-07	8.62274e-05	7.39407e-05	1447	tags=59%, list=20%, signal=48%	Mitochondrial Metabolism	proton motive force-driven mitochondrial ATP synthesis
Ap2a2	scramble	BP	GO:0016197	endosomal transport	183	-0.394387	-1.91091	1.65952e-06	8.6476e-05	6.89235e-05	2079	tags=47%, list=29%, signal=35%	Endolysosome	endosomal transport
Pdhb	psen2_kd	BP	GO:0033045	regulation of sister chromatid segregation	62	0.561058	2.20205	1.52388e-06	8.65992e-05	6.73717e-05	2031	tags=57%, list=28%, signal=42%	NA	NA
Ap2a2	psen2_kd	BP	GO:0009142	nucleoside triphosphate biosynthetic process	84	0.502581	2.16593	3.42221e-06	8.69867e-05	6.43743e-05	1313	tags=49%, list=18%, signal=41%	NA	NA
Pdhb	psen2_kd	BP	GO:0043254	regulation of protein-containing complex assembly	218	-0.406143	-1.91219	1.56714e-06	8.81101e-05	6.85471e-05	1830	tags=42%, list=25%, signal=33%	NA	NA
Yy1	psen2_kd	BP	GO:2001251	negative regulation of chromosome organization	57	0.59733	2.26047	8.56479e-07	8.81955e-05	7.56283e-05	1848	tags=52%, list=26%, signal=39%	Epigenetic	none
Yy1	psen2_kd	BP	GO:0140546	defense response to symbiont	418	0.320763	1.62111	8.69251e-07	8.81955e-05	7.56283e-05	722	tags=17%, list=10%, signal=16%	NA	NA
Ap2a2	psen2_kd	BP	GO:0048666	neuron development	408	-0.315306	-1.65237	3.49965e-06	8.85294e-05	6.5516e-05	1888	tags=36%, list=26%, signal=28%	NA	NA
Yy1	psen2_kd	BP	GO:0006364	rRNA processing	186	0.402577	1.85273	8.98281e-07	8.94213e-05	7.66795e-05	1790	tags=40%, list=25%, signal=31%	Proteostasis	none
Ap2a2	psen2_kd	BP	GO:0006302	double-strand break repair	159	0.410515	1.94597	3.61668e-06	9.10542e-05	6.73844e-05	1945	tags=46%, list=27%, signal=35%	DNA Repair	none
Ap2a2	psen2_kd	BP	GO:1901991	negative regulation of mitotic cell cycle phase transition	85	0.490906	2.10272	3.73635e-06	9.36214e-05	6.92843e-05	1559	tags=39%, list=21%, signal=31%	Cell Cycle	cell cycle phase transition
Ap2a2	psen2_kd	CC	GO:0005912	adherens junction	49	-0.576085	-2.22515	3.80795e-06	9.46415e-05	7.00392e-05	1597	tags=45%, list=22%, signal=36%	Structural Stabilization	none
Ap2a2	psen2_kd	BP	GO:0051236	establishment of RNA localization	105	0.46089	2.04349	3.81287e-06	9.46415e-05	7.00392e-05	1683	tags=53%, list=23%, signal=41%	NA	NA
Pdhb	scramble	CC	GO:0070161	anchoring junction	261	-0.385542	-1.77974	1.10234e-06	9.48015e-05	7.45675e-05	1907	tags=46%, list=26%, signal=35%	NA	NA
Arhgef2	psen2_kd	CC	GO:0071013	catalytic step 2 spliceosome	77	0.550305	2.2242	7.3364e-07	9.48619e-05	8.1658e-05	2240	tags=67%, list=31%, signal=47%	RNA Spliceosome	none
Arhgef2	psen2_kd	MF	GO:0042393	histone binding	140	0.442471	2.00341	7.54726e-07	9.48619e-05	8.1658e-05	1394	tags=44%, list=19%, signal=36%	Epigenetic	histone modification
Arhgef2	psen2_kd	MF	GO:0140098	catalytic activity, acting on RNA	262	0.355056	1.77445	7.47159e-07	9.48619e-05	8.1658e-05	1949	tags=45%, list=27%, signal=35%	NA	NA
Ap2a2	scramble	BP	GO:0051336	regulation of hydrolase activity	314	-0.339588	-1.75216	1.8389e-06	9.48835e-05	7.56244e-05	1600	tags=35%, list=22%, signal=28%	NA	NA
Ap2a2	scramble	BP	GO:0044087	regulation of cellular component biogenesis	428	-0.314191	-1.67103	1.89401e-06	9.67784e-05	7.71347e-05	2287	tags=47%, list=31%, signal=35%	NA	NA
Ap2a2	psen2_kd	BP	GO:0051225	spindle assembly	75	0.513814	2.139	3.94022e-06	9.73454e-05	7.20402e-05	911	tags=24%, list=12%, signal=21%	NA	NA
Ifih1	scramble	BP	GO:0042254	ribosome biogenesis	270	0.414608	1.8982	1.88577e-08	9.95498e-05	9.82387e-05	1693	tags=47%, list=23%, signal=37%	Proteostasis	none
Pdhb	scramble	CC	GO:0000313	organellar ribosome	80	0.536067	2.13271	1.20243e-06	0.000100126	7.87558e-05	2570	tags=70%, list=35%, signal=46%	NA	NA
Pdhb	scramble	CC	GO:0005761	mitochondrial ribosome	80	0.536067	2.13271	1.20243e-06	0.000100126	7.87558e-05	2570	tags=70%, list=35%, signal=46%	Mitochondrial Metabolism	mitochondrial translation
Pdhb	scramble	CC	GO:0005761	mitochondrial ribosome	80	0.536067	2.13271	1.20243e-06	0.000100126	7.87558e-05	2570	tags=70%, list=35%, signal=46%	Proteostasis	translation
Ano6	scramble	BP	GO:0003008	system process	471	0.392114	1.71157	1.55732e-07	0.000102666	9.05498e-05	1623	tags=33%, list=22%, signal=28%	NA	NA
Ap2a2	psen2_kd	CC	GO:0000792	heterochromatin	65	0.542923	2.17179	4.23562e-06	0.000104157	7.70811e-05	1571	tags=55%, list=22%, signal=44%	Epigenetic	none
Tlr4	scramble	CC	GO:0009986	cell surface	202	0.444134	1.96611	6.00607e-08	0.000105206	9.86049e-05	1132	tags=37%, list=16%, signal=32%	NA	NA
Ap2a2	psen2_kd	BP	GO:0030182	neuron differentiation	475	-0.302743	-1.60759	4.3196e-06	0.00010573	7.82455e-05	1888	tags=35%, list=26%, signal=28%	NA	NA
Ap2a2	scramble	CC	GO:0005768	endosome	486	-0.303952	-1.62641	2.10214e-06	0.000106381	8.47879e-05	1998	tags=37%, list=28%, signal=29%	Endolysosome	none
Ap2a2	psen2_kd	CC	GO:0051233	spindle midzone	23	0.736963	2.36204	4.42099e-06	0.000107219	7.93473e-05	781	tags=48%, list=11%, signal=43%	NA	NA
Ap2a2	psen2_kd	CC	GO:0010008	endosome membrane	160	-0.397203	-1.85194	4.4114e-06	0.000107219	7.93473e-05	2146	tags=43%, list=29%, signal=31%	Endolysosome	none
Yy1	psen2_kd	MF	GO:0008094	ATP-dependent activity, acting on DNA	81	0.54172	2.2235	1.09914e-06	0.00010739	9.20876e-05	1772	tags=49%, list=24%, signal=37%	NA	NA
Pdha1	scramble	CC	GO:0030686	90S preribosome	27	0.75578	2.31267	5.51946e-07	0.000107936	9.29378e-05	1505	tags=84%, list=21%, signal=67%	NA	NA
Pdhb	psen2_kd	CC	GO:0005747	mitochondrial respiratory chain complex I	37	0.642719	2.25937	2.02036e-06	0.00010814	8.413e-05	1601	tags=63%, list=22%, signal=50%	Mitochondrial Metabolism	electron transport chain
Pdhb	psen2_kd	CC	GO:0030964	NADH dehydrogenase complex	37	0.642719	2.25937	2.02036e-06	0.00010814	8.413e-05	1601	tags=63%, list=22%, signal=50%	Mitochondrial Metabolism	electron transport chain
Pdhb	psen2_kd	CC	GO:0045271	respiratory chain complex I	37	0.642719	2.25937	2.02036e-06	0.00010814	8.413e-05	1601	tags=63%, list=22%, signal=50%	Mitochondrial Metabolism	electron transport chain
Pdhb	psen2_kd	BP	GO:0007091	metaphase/anaphase transition of mitotic cell cycle	57	0.573431	2.21737	2.04617e-06	0.00010814	8.413e-05	2031	tags=54%, list=28%, signal=39%	Cell Cycle	cell cycle phase transition
Pdhb	psen2_kd	BP	GO:0044784	metaphase/anaphase transition of cell cycle	57	0.573431	2.21737	2.04617e-06	0.00010814	8.413e-05	2031	tags=54%, list=28%, signal=39%	Cell Cycle	cell cycle phase transition
Pdhb	psen2_kd	CC	GO:0055029	nuclear DNA-directed RNA polymerase complex	66	0.547661	2.18994	2.02279e-06	0.00010814	8.413e-05	1959	tags=66%, list=27%, signal=49%	NA	NA
Yy1	psen2_kd	BP	GO:0000070	mitotic sister chromatid segregation	109	0.480197	2.03104	1.14846e-06	0.000108201	9.27835e-05	1868	tags=46%, list=26%, signal=35%	Cell Cycle	microtubule cytoskeleton organization involved in mitosis
Yy1	psen2_kd	CC	GO:0010008	endosome membrane	156	-0.47529	-1.93042	1.13228e-06	0.000108201	9.27835e-05	1951	tags=46%, list=27%, signal=35%	Endolysosome	none
Arhgef2	psen2_kd	BP	GO:0007059	chromosome segregation	221	0.383709	1.85259	8.87015e-07	0.000108897	9.37392e-05	1349	tags=32%, list=19%, signal=27%	NA	NA
Psmc3	psen2_kd	BP	GO:0007051	spindle organization	115	0.513116	2.04555	8.12296e-07	0.000109785	9.97337e-05	1581	tags=36%, list=22%, signal=29%	NA	NA
Ticam1	psen2_kd	BP	GO:0051607	defense response to virus	146	0.521346	2.10782	4.16946e-08	0.00011022	0.000107616	1489	tags=40%, list=20%, signal=33%	Immune Response	behavioral defense response
siRNA control	psen2_kd	BP	GO:0030522	intracellular receptor signaling pathway	176	0.43337	1.94363	7.48735e-07	0.000110917	9.93496e-05	952	tags=23%, list=13%, signal=20%	NA	NA
Pdha1	scramble	BP	GO:0016071	mRNA metabolic process	487	0.362199	1.66519	5.92346e-07	0.0001117	9.61783e-05	2496	tags=51%, list=34%, signal=36%	NA	NA
Ifih1	psen2_kd	BP	GO:0016072	rRNA metabolic process	209	0.471305	1.96334	4.25789e-08	0.000112153	0.000112153	1702	tags=53%, list=23%, signal=42%	NA	NA
Ddx1	psen2_kd	BP	GO:0016032	viral process	182	0.60929	1.75178	4.26698e-07	0.000112243	9.46597e-05	932	tags=26%, list=13%, signal=23%	NA	NA
Ddx1	psen2_kd	BP	GO:0072594	establishment of protein localization to organelle	269	0.562217	1.64741	4.07239e-07	0.000112243	9.46597e-05	974	tags=20%, list=14%, signal=18%	NA	NA
Dlat	psen2_kd	BP	GO:0098813	nuclear chromosome segregation	169	0.500203	2.02485	8.56725e-08	0.000113066	0.000102784	709	tags=21%, list=10%, signal=19%	NA	NA
Psmc3	psen2_kd	MF	GO:0003682	chromatin binding	304	0.39285	1.78256	8.67792e-07	0.000114353	0.000103884	2097	tags=40%, list=29%, signal=29%	NA	NA
Ap2a2	scramble	CC	GO:0005747	mitochondrial respiratory chain complex I	37	0.636764	2.28127	2.3671e-06	0.000115352	9.19385e-05	1786	tags=74%, list=25%, signal=56%	Mitochondrial Metabolism	electron transport chain
Ap2a2	scramble	CC	GO:0030964	NADH dehydrogenase complex	37	0.636764	2.28127	2.3671e-06	0.000115352	9.19385e-05	1786	tags=74%, list=25%, signal=56%	Mitochondrial Metabolism	electron transport chain
Ap2a2	scramble	CC	GO:0045271	respiratory chain complex I	37	0.636764	2.28127	2.3671e-06	0.000115352	9.19385e-05	1786	tags=74%, list=25%, signal=56%	Mitochondrial Metabolism	electron transport chain
Ap2a2	scramble	CC	GO:0000775	chromosome, centromeric region	145	0.422697	1.98187	2.30331e-06	0.000115352	9.19385e-05	1598	tags=45%, list=22%, signal=36%	NA	NA
Ddx1	psen2_kd	BP	GO:0072522	purine-containing compound biosynthetic process	143	0.622871	1.77117	4.82512e-07	0.000115386	9.73104e-05	984	tags=28%, list=14%, signal=24%	Cell Cycle	DNA replication
Ddx1	psen2_kd	BP	GO:0019693	ribose phosphate metabolic process	271	0.560915	1.64281	4.8071e-07	0.000115386	9.73104e-05	961	tags=24%, list=13%, signal=21%	NA	NA
Pdha1	scramble	BP	GO:0033044	regulation of chromosome organization	160	0.474062	1.96754	6.36398e-07	0.000115868	9.97678e-05	1483	tags=35%, list=20%, signal=28%	Epigenetic	histone modification
siRNA control	psen2_kd	BP	GO:0046597	negative regulation of viral entry into host cell	10	0.920619	2.26339	8.39554e-07	0.000117825	0.000105537	755	tags=58%, list=10%, signal=52%	NA	NA
siRNA control	psen2_kd	BP	GO:0051607	defense response to virus	146	0.454864	1.97633	8.38552e-07	0.000117825	0.000105537	968	tags=27%, list=13%, signal=24%	Immune Response	behavioral defense response
Pdhb	psen2_kd	BP	GO:0000381	regulation of alternative mRNA splicing, via spliceosome	29	0.701901	2.34653	2.28947e-06	0.0001198	9.32012e-05	1709	tags=81%, list=23%, signal=62%	RNA Spliceosome	none
Ap2a2	psen2_kd	BP	GO:0090066	regulation of anatomical structure size	220	-0.360076	-1.7519	4.97804e-06	0.000120178	8.89371e-05	2256	tags=48%, list=31%, signal=34%	NA	NA
siRNA control	psen2_kd	BP	GO:0002253	activation of immune response	238	0.390625	1.81009	8.79675e-07	0.00012029	0.000107745	776	tags=23%, list=10%, signal=22%	Immune Response	adaptive immune response
Ano6	scramble	CC	GO:0000313	organellar ribosome	80	-0.595745	-2.26592	2.8229e-07	0.000124313	0.000109642	2031	tags=68%, list=28%, signal=50%	NA	NA
Ano6	scramble	CC	GO:0005761	mitochondrial ribosome	80	-0.595745	-2.26592	2.8229e-07	0.000124313	0.000109642	2031	tags=68%, list=28%, signal=50%	Mitochondrial Metabolism	mitochondrial translation
Ano6	scramble	CC	GO:0005761	mitochondrial ribosome	80	-0.595745	-2.26592	2.8229e-07	0.000124313	0.000109642	2031	tags=68%, list=28%, signal=50%	Proteostasis	translation
Ano6	scramble	CC	GO:0005912	adherens junction	50	0.672334	2.17174	2.8285e-07	0.000124313	0.000109642	1110	tags=46%, list=15%, signal=40%	Structural Stabilization	none
Ano6	scramble	CC	GO:0031966	mitochondrial membrane	463	-0.3505	-1.65507	2.78902e-07	0.000124313	0.000109642	1718	tags=37%, list=24%, signal=31%	Mitochondrial Metabolism	mitochondrial membrane organization
Ap2a2	psen2_kd	BP	GO:0006282	regulation of DNA repair	121	0.433959	1.95394	5.19466e-06	0.000124837	9.23854e-05	1944	tags=47%, list=27%, signal=35%	DNA Repair	DNA repair complex
Arhgef2	scramble	BP	GO:0000070	mitotic sister chromatid segregation	112	0.457403	2.00067	1.43166e-06	0.000124852	0.000112068	1798	tags=43%, list=25%, signal=33%	Cell Cycle	microtubule cytoskeleton organization involved in mitosis
Arhgef2	scramble	MF	GO:0000977	RNA polymerase II transcription regulatory region sequence-specific DNA binding	205	0.379413	1.82765	1.45287e-06	0.000124852	0.000112068	1145	tags=29%, list=16%, signal=25%	NA	NA
Ap2a2	scramble	BP	GO:0031123	RNA 3'-end processing	78	0.511289	2.14526	2.65316e-06	0.000128106	0.000102104	2436	tags=66%, list=34%, signal=44%	NA	NA
Ap2a2	psen2_kd	CC	GO:0098858	actin-based cell projection	86	-0.477407	-2.01669	5.4147e-06	0.000129536	9.5863e-05	1867	tags=47%, list=26%, signal=35%	NA	NA
Ap2a2	scramble	CC	GO:0012506	vesicle membrane	320	-0.338663	-1.75382	2.72294e-06	0.00013028	0.000103837	1998	tags=39%, list=28%, signal=30%	NA	NA
Pdha1	psen2_kd	MF	GO:0030246	carbohydrate binding	94	-0.529474	-2.09494	4.18369e-07	0.000130285	0.000110382	1709	tags=47%, list=23%, signal=37%	NA	NA
Ap2a2	psen2_kd	BP	GO:0050657	nucleic acid transport	103	0.464818	2.05509	5.52514e-06	0.000130993	9.69411e-05	1683	tags=54%, list=23%, signal=42%	NA	NA
Ap2a2	psen2_kd	BP	GO:0050658	RNA transport	103	0.464818	2.05509	5.52514e-06	0.000130993	9.69411e-05	1683	tags=54%, list=23%, signal=42%	NA	NA
Ap2a2	scramble	BP	GO:0006406	mRNA export from nucleus	49	0.576584	2.20093	2.80076e-06	0.000132796	0.000105842	1733	tags=71%, list=24%, signal=54%	NA	NA
Ap2a2	psen2_kd	BP	GO:0061564	axon development	157	-0.396745	-1.85292	5.65199e-06	0.000133402	9.8724e-05	1665	tags=37%, list=23%, signal=29%	Synapse	none
Pdhb	scramble	CC	GO:0030880	RNA polymerase complex	69	0.550699	2.14531	1.63827e-06	0.000134287	0.000105625	1732	tags=49%, list=24%, signal=38%	NA	NA
Ap2a2	psen2_kd	BP	GO:0022603	regulation of anatomical structure morphogenesis	290	-0.336027	-1.6977	5.72768e-06	0.000134588	9.96014e-05	1778	tags=39%, list=24%, signal=31%	NA	NA
Ap2a2	psen2_kd	BP	GO:0006270	DNA replication initiation	24	0.714579	2.3418	5.82699e-06	0.000136316	0.00010088	1571	tags=73%, list=22%, signal=58%	Cell Cycle	DNA replication
Arhgef2	scramble	CC	GO:0030686	90S preribosome	27	0.735961	2.37165	1.61371e-06	0.000136436	0.000122466	1578	tags=75%, list=22%, signal=59%	NA	NA
Pdhb	psen2_kd	BP	GO:1905820	positive regulation of chromosome separation	22	0.754528	2.32738	2.64217e-06	0.000136901	0.000106505	259	tags=38%, list=4%, signal=36%	Cell Cycle	none
Arhgef2	psen2_kd	BP	GO:0098813	nuclear chromosome segregation	166	0.417216	1.93577	1.14849e-06	0.000137793	0.000118613	1349	tags=35%, list=19%, signal=29%	NA	NA
Iqgap1	scramble	BP	GO:0051028	mRNA transport	84	0.541763	2.12915	4.72375e-07	0.000138432	0.000135469	2366	tags=71%, list=33%, signal=49%	NA	NA
siRNA control	psen2_kd	BP	GO:0002753	cytoplasmic pattern recognition receptor signaling pathway	95	0.520007	2.11457	1.03909e-06	0.000138537	0.00012409	776	tags=29%, list=10%, signal=26%	NA	NA
Pdhb	psen2_kd	BP	GO:0032722	positive regulation of chemokine production	28	-0.727771	-2.32033	2.72599e-06	0.000139873	0.000108817	531	tags=32%, list=7%, signal=30%	NA	NA
Ap2a2	psen2_kd	BP	GO:0010948	negative regulation of cell cycle process	139	0.422763	1.95601	6.06917e-06	0.000141355	0.00010461	1564	tags=37%, list=21%, signal=29%	Cell Cycle	cell cycle phase transition
Pdhb	psen2_kd	BP	GO:0006403	RNA localization	126	0.454174	2.02806	2.84258e-06	0.000144452	0.00011238	2304	tags=61%, list=32%, signal=42%	NA	NA
Ddx1	psen2_kd	BP	GO:0006164	purine nucleotide biosynthetic process	140	0.624429	1.77131	6.32163e-07	0.0001446	0.000121948	984	tags=28%, list=14%, signal=25%	Cell Cycle	DNA replication
Yy1	psen2_kd	BP	GO:0006310	DNA recombination	154	0.426656	1.89515	1.56637e-06	0.000144986	0.000124326	1788	tags=48%, list=25%, signal=37%	Cell Cycle	none
Psmc3	psen2_kd	BP	GO:0006261	DNA-templated DNA replication	84	0.567995	2.15525	1.13112e-06	0.000145418	0.000132104	1213	tags=37%, list=17%, signal=31%	Cell Cycle	DNA replication
Yy1	psen2_kd	BP	GO:0010564	regulation of cell cycle process	351	0.332244	1.64612	1.62309e-06	0.000147645	0.000126607	1174	tags=24%, list=16%, signal=21%	Cell Cycle	none
Ddx1	psen2_kd	BP	GO:0009167	purine ribonucleoside monophosphate metabolic process	29	0.834721	1.97571	6.98323e-07	0.000148115	0.000124912	321	tags=25%, list=4%, signal=24%	Cell Cycle	DNA replication
Ddx1	psen2_kd	BP	GO:1901701	cellular response to oxygen-containing compound	426	0.517861	1.53106	7.03835e-07	0.000148115	0.000124912	933	tags=18%, list=13%, signal=17%	NA	NA
Ap2a2	psen2_kd	CC	GO:0098590	plasma membrane region	350	-0.321853	-1.66449	6.4002e-06	0.000148412	0.000109832	2536	tags=49%, list=35%, signal=34%	NA	NA
Ap2a2	psen2_kd	BP	GO:0032989	cellular component morphogenesis	264	-0.344117	-1.71382	6.4677e-06	0.000149322	0.000110505	1886	tags=38%, list=26%, signal=29%	NA	NA
Ap2a2	psen2_kd	BP	GO:0030335	positive regulation of cell migration	208	-0.367352	-1.78067	6.56863e-06	0.000150993	0.000111742	1817	tags=52%, list=25%, signal=41%	NA	NA
Yy1	psen2_kd	BP	GO:0051983	regulation of chromosome segregation	80	0.527884	2.15552	1.70193e-06	0.000152193	0.000130506	1923	tags=45%, list=27%, signal=33%	NA	NA
Arhgef2	scramble	CC	GO:0070603	SWI/SNF superfamily-type complex	65	0.543813	2.20211	1.84597e-06	0.000153596	0.000137869	1896	tags=64%, list=26%, signal=48%	NA	NA
Ap2a2	psen2_kd	BP	GO:0045071	negative regulation of viral genome replication	33	0.650621	2.29708	6.71322e-06	0.000153649	0.000113707	504	tags=31%, list=7%, signal=29%	NA	NA
Pdhb	psen2_kd	CC	GO:0071005	U2-type precatalytic spliceosome	42	0.616841	2.23304	3.06011e-06	0.000154025	0.000119827	2462	tags=77%, list=34%, signal=51%	RNA Spliceosome	none
Pdhb	psen2_kd	BP	GO:0140546	defense response to symbiont	418	-0.33966	-1.69403	3.09026e-06	0.000154076	0.000119866	1298	tags=30%, list=18%, signal=26%	NA	NA
Ap2a2	psen2_kd	BP	GO:0016071	mRNA metabolic process	493	0.29444	1.6036	6.81794e-06	0.000155373	0.000114983	1856	tags=34%, list=25%, signal=27%	NA	NA
Ap2a2	psen2_kd	BP	GO:0022604	regulation of cell morphogenesis	118	-0.429616	-1.93147	6.90736e-06	0.000156735	0.000115991	1777	tags=44%, list=24%, signal=34%	NA	NA
Tbk1	scramble	BP	GO:0016072	rRNA metabolic process	207	0.440353	1.91222	1.202e-07	0.000157763	0.000157763	1881	tags=58%, list=26%, signal=44%	NA	NA
Pdhb	scramble	CC	GO:0000428	DNA-directed RNA polymerase complex	68	0.554778	2.16025	1.96918e-06	0.000158928	0.000125007	1732	tags=50%, list=24%, signal=38%	NA	NA
Arhgef2	psen2_kd	BP	GO:1903047	mitotic cell cycle process	380	0.318426	1.65152	1.35648e-06	0.00015913	0.000136981	1361	tags=28%, list=19%, signal=24%	Cell Cycle	none
siRNA control	psen2_kd	BP	GO:0051249	regulation of lymphocyte activation	169	0.436004	1.93814	1.22486e-06	0.000159322	0.000142707	781	tags=24%, list=11%, signal=22%	NA	NA
Psmc3	psen2_kd	CC	GO:0005875	microtubule associated complex	69	0.581395	2.12187	1.28182e-06	0.000159547	0.00014494	1214	tags=42%, list=17%, signal=36%	Structural Stabilization	microtubule polymerization or depolymerization
Psmc3	psen2_kd	BP	GO:0071824	protein-DNA complex subunit organization	378	0.366295	1.69105	1.30156e-06	0.000159547	0.00014494	1979	tags=42%, list=27%, signal=32%	NA	NA
Yy1	psen2_kd	BP	GO:0051304	chromosome separation	47	0.608314	2.2204	1.81652e-06	0.000159733	0.000136972	1156	tags=39%, list=16%, signal=33%	NA	NA
Ap2a2	psen2_kd	BP	GO:0051648	vesicle localization	135	-0.424735	-1.94051	7.07273e-06	0.000159801	0.000118261	2344	tags=51%, list=32%, signal=35%	NA	NA
siRNA control	psen2_kd	BP	GO:0035456	response to interferon-beta	32	0.707996	2.2728	1.26147e-06	0.000160176	0.000143472	761	tags=52%, list=10%, signal=46%	NA	NA
Pdha1	psen2_kd	BP	GO:0000070	mitotic sister chromatid segregation	113	0.567354	2.19612	5.44806e-07	0.000160233	0.000135755	731	tags=26%, list=10%, signal=24%	Cell Cycle	microtubule cytoskeleton organization involved in mitosis
Ap2a2	psen2_kd	BP	GO:0007094	mitotic spindle assembly checkpoint signaling	25	0.697994	2.31799	7.23002e-06	0.00016061	0.000118859	909	tags=42%, list=12%, signal=37%	Cell Cycle	microtubule cytoskeleton organization involved in mitosis
Ap2a2	psen2_kd	BP	GO:0031577	spindle checkpoint signaling	25	0.697994	2.31799	7.23002e-06	0.00016061	0.000118859	909	tags=42%, list=12%, signal=37%	Cell Cycle	microtubule cytoskeleton organization involved in mitosis
Ap2a2	psen2_kd	BP	GO:0071173	spindle assembly checkpoint signaling	25	0.697994	2.31799	7.23002e-06	0.00016061	0.000118859	909	tags=42%, list=12%, signal=37%	Cell Cycle	microtubule cytoskeleton organization involved in mitosis
Ap2a2	psen2_kd	BP	GO:0071174	mitotic spindle checkpoint signaling	25	0.697994	2.31799	7.23002e-06	0.00016061	0.000118859	909	tags=42%, list=12%, signal=37%	Cell Cycle	microtubule cytoskeleton organization involved in mitosis
Ap2a2	scramble	CC	GO:0030659	cytoplasmic vesicle membrane	314	-0.334225	-1.72449	3.42959e-06	0.00016116	0.000128448	1998	tags=40%, list=28%, signal=30%	NA	NA
Ap2a2	psen2_kd	CC	GO:0001726	ruffle	85	-0.470079	-1.9882	7.29383e-06	0.000161349	0.000119406	2418	tags=66%, list=33%, signal=45%	NA	NA
Ifih1	psen2_kd	BP	GO:0006364	rRNA processing	186	0.482016	1.98712	9.23324e-08	0.000162136	0.000162136	1702	tags=55%, list=23%, signal=44%	Proteostasis	none
Psmc3	psen2_kd	BP	GO:0044772	mitotic cell cycle phase transition	216	0.421351	1.8453	1.35384e-06	0.000162184	0.000147335	1437	tags=31%, list=20%, signal=26%	NA	NA
Ap2a2	scramble	CC	GO:0000792	heterochromatin	63	0.551428	2.21268	3.55827e-06	0.000165727	0.000132088	1201	tags=43%, list=17%, signal=37%	Epigenetic	none
Arhgef2	psen2_kd	MF	GO:0140657	ATP-dependent activity	352	0.324005	1.64585	1.4565e-06	0.000167149	0.000143884	1032	tags=24%, list=14%, signal=22%	NA	NA
Pdhb	psen2_kd	BP	GO:0048525	negative regulation of viral process	52	-0.607875	-2.2442	3.39024e-06	0.000167453	0.000130273	918	tags=39%, list=13%, signal=35%	NA	NA
Arhgef2	psen2_kd	BP	GO:0071897	DNA biosynthetic process	89	0.512513	2.14289	1.51914e-06	0.000170628	0.000146878	1254	tags=35%, list=17%, signal=30%	Cell Cycle	none
Arhgef2	psen2_kd	BP	GO:0071897	DNA biosynthetic process	89	0.512513	2.14289	1.51914e-06	0.000170628	0.000146878	1254	tags=35%, list=17%, signal=30%	DNA Repair	none
Ap2a2	psen2_kd	MF	GO:0008094	ATP-dependent activity, acting on DNA	82	0.491368	2.1031	7.78102e-06	0.000171409	0.000126851	1991	tags=53%, list=27%, signal=39%	NA	NA
Ap2a2	psen2_kd	BP	GO:0007155	cell adhesion	377	-0.314391	-1.63661	7.8349e-06	0.00017188	0.000127199	1578	tags=34%, list=22%, signal=28%	Structural Stabilization	none
Yy1	psen2_kd	BP	GO:0015986	proton motive force-driven ATP synthesis	49	-0.637318	-2.14157	1.99892e-06	0.000172019	0.000147508	1447	tags=58%, list=20%, signal=47%	Mitochondrial Metabolism	proton motive force-driven mitochondrial ATP synthesis
Yy1	psen2_kd	CC	GO:1902495	transmembrane transporter complex	105	-0.527154	-2.02077	2.02145e-06	0.000172019	0.000147508	1386	tags=47%, list=19%, signal=39%	NA	NA
Arhgef2	psen2_kd	MF	GO:0003724	RNA helicase activity	57	0.598337	2.29959	1.61201e-06	0.000173669	0.000149496	1803	tags=60%, list=25%, signal=46%	NA	NA
Arhgef2	psen2_kd	MF	GO:0008186	ATP-dependent activity, acting on RNA	57	0.598337	2.29959	1.61201e-06	0.000173669	0.000149496	1803	tags=60%, list=25%, signal=46%	NA	NA
Ddx1	psen2_kd	BP	GO:0046033	AMP metabolic process	21	0.866937	1.92933	8.67418e-07	0.000175519	0.000148023	321	tags=30%, list=4%, signal=29%	NA	NA
Dlat	psen2_kd	BP	GO:0140053	mitochondrial gene expression	143	0.519803	2.06503	1.67412e-07	0.000176754	0.000160681	1901	tags=48%, list=26%, signal=36%	Mitochondrial Metabolism	mitochondrial translation
Ap2a2	psen2_kd	CC	GO:0034399	nuclear periphery	100	0.456123	2.00397	8.20864e-06	0.000178597	0.00013217	1654	tags=49%, list=23%, signal=38%	NA	NA
Ap2a2	psen2_kd	MF	GO:0005543	phospholipid binding	230	-0.357797	-1.75385	8.20451e-06	0.000178597	0.00013217	2151	tags=51%, list=29%, signal=37%	Lipid Metabolism	phospholipid binding
Ap2a2	psen2_kd	MF	GO:0005543	phospholipid binding	230	-0.357797	-1.75385	8.20451e-06	0.000178597	0.00013217	2151	tags=51%, list=29%, signal=37%	Lipid Metabolism	phospholipid binding
Arhgef2	scramble	BP	GO:0007623	circadian rhythm	84	0.501216	2.10175	2.19641e-06	0.000179899	0.000161479	1298	tags=35%, list=18%, signal=29%	NA	NA
Ap2a2	psen2_kd	BP	GO:0030261	chromosome condensation	20	0.73855	2.29868	8.31932e-06	0.000180263	0.000133403	1731	tags=86%, list=24%, signal=66%	NA	NA
Pdhb	psen2_kd	BP	GO:0010965	regulation of mitotic sister chromatid separation	34	0.65397	2.24733	3.69366e-06	0.00018075	0.000140618	355	tags=25%, list=5%, signal=24%	Cell Cycle	microtubule cytoskeleton organization involved in mitosis
Ap2a2	scramble	BP	GO:0000479	endonucleolytic cleavage of tricistronic rRNA transcript (SSU-rRNA, 5.8S rRNA, LSU-rRNA)	16	0.790525	2.29888	3.93371e-06	0.000181606	0.000144745	1126	tags=74%, list=16%, signal=62%	Proteostasis	none
Arhgef2	psen2_kd	BP	GO:0022618	ribonucleoprotein complex assembly	143	0.438509	1.9888	1.72468e-06	0.000182092	0.000156746	2219	tags=53%, list=31%, signal=37%	NA	NA
Itgb2	scramble	BP	GO:0045109	intermediate filament organization	23	0.855462	2.47316	1.03444e-07	0.000183199	0.000178468	367	tags=46%, list=5%, signal=44%	Structural Stabilization	none
Pdhb	scramble	BP	GO:0042773	ATP synthesis coupled electron transport	51	0.593837	2.19958	2.34428e-06	0.000183554	0.000144377	1990	tags=63%, list=27%, signal=46%	Mitochondrial Metabolism	electron transport chain
Pdhb	scramble	BP	GO:0042775	mitochondrial ATP synthesis coupled electron transport	51	0.593837	2.19958	2.34428e-06	0.000183554	0.000144377	1990	tags=63%, list=27%, signal=46%	Mitochondrial Metabolism	electron transport chain
Yy1	psen2_kd	BP	GO:0045071	negative regulation of viral genome replication	33	0.686142	2.31237	2.21003e-06	0.000185081	0.000158709	644	tags=43%, list=9%, signal=39%	NA	NA
Ap2a2	psen2_kd	MF	GO:0030695	GTPase regulator activity	209	-0.374174	-1.81588	8.71426e-06	0.000187286	0.0001386	1836	tags=44%, list=25%, signal=34%	NA	NA
Ap2a2	psen2_kd	MF	GO:0060589	nucleoside-triphosphatase regulator activity	209	-0.374174	-1.81588	8.71426e-06	0.000187286	0.0001386	1836	tags=44%, list=25%, signal=34%	NA	NA
Pdhb	scramble	BP	GO:0034330	cell junction organization	258	-0.387187	-1.78553	2.44926e-06	0.000188953	0.000148624	1970	tags=45%, list=27%, signal=34%	NA	NA
Ap2a2	psen2_kd	BP	GO:1905820	positive regulation of chromosome separation	22	0.733028	2.33293	8.84544e-06	0.000189335	0.000140117	1239	tags=67%, list=17%, signal=56%	Cell Cycle	none
Psmc3	psen2_kd	BP	GO:0090068	positive regulation of cell cycle process	128	0.491754	1.99183	1.64109e-06	0.000192226	0.000174627	1215	tags=32%, list=17%, signal=28%	Cell Cycle	cell cycle phase transition
Psmc3	psen2_kd	BP	GO:0090068	positive regulation of cell cycle process	128	0.491754	1.99183	1.64109e-06	0.000192226	0.000174627	1215	tags=32%, list=17%, signal=28%	Cell Cycle	DNA replication
Pdhb	scramble	BP	GO:0006356	regulation of transcription by RNA polymerase I	32	0.68377	2.27134	2.56578e-06	0.000192947	0.000151765	1184	tags=61%, list=16%, signal=51%	NA	NA
Pdhb	scramble	CC	GO:0005777	peroxisome	92	-0.53705	-2.15158	2.64815e-06	0.000192947	0.000151765	1056	tags=43%, list=15%, signal=37%	NA	NA
Pdhb	scramble	CC	GO:0042579	microbody	92	-0.53705	-2.15158	2.64815e-06	0.000192947	0.000151765	1056	tags=43%, list=15%, signal=37%	NA	NA
Pdhb	scramble	BP	GO:0015849	organic acid transport	97	-0.508652	-2.04905	2.5968e-06	0.000192947	0.000151765	926	tags=38%, list=13%, signal=34%	NA	NA
Ap2a2	psen2_kd	BP	GO:0006406	mRNA export from nucleus	48	0.571573	2.16211	9.06163e-06	0.000193181	0.000142963	1683	tags=65%, list=23%, signal=50%	NA	NA
Yy1	psen2_kd	BP	GO:0048285	organelle fission	224	0.378804	1.79185	2.35047e-06	0.000193767	0.000166157	1803	tags=36%, list=25%, signal=28%	NA	NA
Arhgef2	psen2_kd	BP	GO:0071826	ribonucleoprotein complex subunit organization	150	0.431143	1.97738	1.87931e-06	0.000194527	0.00016745	2219	tags=52%, list=31%, signal=37%	Proteostasis	none
Pdhb	psen2_kd	BP	GO:0032467	positive regulation of cytokinesis	20	0.754448	2.30275	4.0525e-06	0.000196491	0.000152864	145	tags=32%, list=2%, signal=31%	Cell Cycle	cell cycle phase transition
Pdhb	psen2_kd	BP	GO:0032467	positive regulation of cytokinesis	20	0.754448	2.30275	4.0525e-06	0.000196491	0.000152864	145	tags=32%, list=2%, signal=31%	Cell Cycle	DNA replication
Itgav	scramble	BP	GO:0003008	system process	465	0.383966	1.72196	3.72859e-08	0.000196795	0.000172614	1384	tags=29%, list=19%, signal=25%	NA	NA
Psmc3	psen2_kd	BP	GO:0006325	chromatin organization	331	0.373821	1.69929	1.718e-06	0.00019686	0.000178837	1909	tags=41%, list=26%, signal=32%	NA	NA
Ap2a2	scramble	CC	GO:0030687	preribosome, large subunit precursor	19	0.758106	2.36003	4.32147e-06	0.000197773	0.00015763	1236	tags=83%, list=17%, signal=69%	NA	NA
Ap2a2	psen2_kd	BP	GO:0045069	regulation of viral genome replication	54	0.555584	2.15143	9.3326e-06	0.000198159	0.000146647	504	tags=22%, list=7%, signal=21%	NA	NA
Yy1	psen2_kd	BP	GO:0032543	mitochondrial translation	117	-0.513068	-2.00493	2.45594e-06	0.000199347	0.000170941	1867	tags=51%, list=26%, signal=38%	Mitochondrial Metabolism	mitochondrial translation
Yy1	psen2_kd	BP	GO:0032543	mitochondrial translation	117	-0.513068	-2.00493	2.45594e-06	0.000199347	0.000170941	1867	tags=51%, list=26%, signal=38%	Proteostasis	translation
siRNA control	psen2_kd	BP	GO:0002832	negative regulation of response to biotic stimulus	62	0.583781	2.16534	1.6207e-06	0.000201004	0.000180042	766	tags=31%, list=10%, signal=28%	NA	NA
Ddx1	psen2_kd	BP	GO:0090407	organophosphate biosynthetic process	306	0.53955	1.58246	1.03475e-06	0.000201623	0.000170038	961	tags=22%, list=13%, signal=20%	NA	NA
Psmc3	psen2_kd	BP	GO:0007029	endoplasmic reticulum organization	58	0.606687	2.1715	1.80404e-06	0.000202321	0.000183798	1816	tags=55%, list=25%, signal=42%	Proteostasis	endoplasmic reticulum
Ap2a2	psen2_kd	BP	GO:0034728	nucleosome organization	46	0.596835	2.2548	9.87494e-06	0.000208835	0.000154548	1467	tags=57%, list=20%, signal=46%	NA	NA
Pdhb	psen2_kd	BP	GO:0046434	organophosphate catabolic process	133	-0.454464	-1.98841	4.38128e-06	0.000210501	0.000163764	1681	tags=42%, list=23%, signal=33%	NA	NA
Yy1	psen2_kd	BP	GO:0042254	ribosome biogenesis	272	0.353469	1.70212	2.64e-06	0.00021104	0.000180969	1999	tags=39%, list=28%, signal=30%	Proteostasis	none
Pdhb	scramble	CC	GO:0043005	neuron projection	471	-0.334811	-1.64827	2.97844e-06	0.00021404	0.000168356	1709	tags=34%, list=24%, signal=28%	NA	NA
Arhgef2	psen2_kd	CC	GO:0012506	vesicle membrane	320	-0.435461	-1.72109	2.15181e-06	0.00021845	0.000188044	2322	tags=53%, list=32%, signal=38%	NA	NA
Pdhb	psen2_kd	CC	GO:0120114	Sm-like protein family complex	67	0.529433	2.12358	4.58807e-06	0.00021845	0.000169948	2384	tags=66%, list=33%, signal=45%	NA	NA
Kat5	psen2_kd	BP	GO:0045109	intermediate filament organization	22	0.878425	2.26323	8.36499e-08	0.000221756	0.000221756	413	tags=60%, list=6%, signal=57%	Structural Stabilization	none
Kat5	psen2_kd	BP	GO:0031424	keratinization	10	0.962638	2.09699	5.33035e-08	0.000221756	0.000221756	102	tags=80%, list=1%, signal=79%	NA	NA
Ap2a2	scramble	BP	GO:2000232	regulation of rRNA processing	12	0.838231	2.24268	4.90307e-06	0.000222456	0.000177302	724	tags=62%, list=10%, signal=56%	NA	NA
Pdhb	scramble	CC	GO:0098590	plasma membrane region	346	-0.364213	-1.75101	3.15358e-06	0.000223563	0.000175847	1865	tags=42%, list=26%, signal=33%	NA	NA
Pdhb	psen2_kd	BP	GO:0007088	regulation of mitotic nuclear division	51	0.587259	2.21129	4.90307e-06	0.000228776	0.000177981	355	tags=21%, list=5%, signal=20%	Cell Cycle	DNA replication
Pdhb	psen2_kd	BP	GO:0006338	chromatin remodeling	265	0.362265	1.78358	4.9348e-06	0.000228776	0.000177981	2241	tags=51%, list=31%, signal=37%	Epigenetic	none
Pdhb	psen2_kd	BP	GO:1902679	negative regulation of RNA biosynthetic process	413	0.318911	1.64575	4.87938e-06	0.000228776	0.000177981	1463	tags=30%, list=20%, signal=26%	NA	NA
Dlat	psen2_kd	BP	GO:0007059	chromosome segregation	226	0.452611	1.90666	2.60234e-07	0.000228962	0.000208141	918	tags=21%, list=13%, signal=19%	NA	NA
Ap2a2	scramble	CC	GO:1904949	ATPase complex	103	0.452111	2.02803	5.15421e-06	0.000231851	0.000184791	2592	tags=60%, list=36%, signal=39%	NA	NA
Ap2a2	scramble	CC	GO:0009295	nucleoid	39	0.617429	2.25092	5.42667e-06	0.000234103	0.000186586	1842	tags=65%, list=25%, signal=49%	NA	NA
Ap2a2	scramble	CC	GO:0042645	mitochondrial nucleoid	39	0.617429	2.25092	5.42667e-06	0.000234103	0.000186586	1842	tags=65%, list=25%, signal=49%	Mitochondrial Metabolism	none
Ap2a2	scramble	BP	GO:0006356	regulation of transcription by RNA polymerase I	33	0.642947	2.2489	5.34993e-06	0.000234103	0.000186586	896	tags=51%, list=12%, signal=45%	NA	NA
Ap2a2	scramble	BP	GO:0006754	ATP biosynthetic process	68	0.514278	2.09672	5.42667e-06	0.000234103	0.000186586	1791	tags=58%, list=25%, signal=44%	Mitochondrial Metabolism	none
Ap2a2	scramble	MF	GO:0005543	phospholipid binding	223	-0.367303	-1.81798	5.34122e-06	0.000234103	0.000186586	1510	tags=38%, list=21%, signal=31%	Lipid Metabolism	phospholipid binding
Ap2a2	scramble	MF	GO:0005543	phospholipid binding	223	-0.367303	-1.81798	5.34122e-06	0.000234103	0.000186586	1510	tags=38%, list=21%, signal=31%	Lipid Metabolism	phospholipid binding
siRNA control	psen2_kd	BP	GO:0050777	negative regulation of immune response	78	0.543879	2.12405	1.93264e-06	0.000234244	0.000209816	766	tags=28%, list=10%, signal=26%	Immune Response	none
Ifih1	psen2_kd	BP	GO:0051607	defense response to virus	146	0.512381	2.03382	1.7992e-07	0.000236954	0.000236954	900	tags=31%, list=12%, signal=28%	Immune Response	behavioral defense response
Pdhb	psen2_kd	BP	GO:0071345	cellular response to cytokine stimulus	328	-0.357828	-1.75528	5.19505e-06	0.000238746	0.000185738	1584	tags=35%, list=22%, signal=29%	NA	NA
Dlat	psen2_kd	BP	GO:0051726	regulation of cell cycle	489	0.369715	1.67039	3.1663e-07	0.000238784	0.00021707	945	tags=19%, list=13%, signal=18%	Cell Cycle	none
Arhgef2	scramble	BP	GO:1903311	regulation of mRNA metabolic process	187	0.385054	1.82567	2.96291e-06	0.000238947	0.000214481	2182	tags=51%, list=30%, signal=37%	NA	NA
Ifih1	psen2_kd	CC	GO:0030684	preribosome	105	0.570363	2.16494	2.72216e-07	0.000239006	0.000239006	1702	tags=61%, list=23%, signal=47%	NA	NA
Ifih1	psen2_kd	BP	GO:0022613	ribonucleoprotein complex biogenesis	367	0.385918	1.70581	2.46112e-07	0.000239006	0.000239006	1754	tags=42%, list=24%, signal=34%	NA	NA
siRNA control	psen2_kd	BP	GO:0050731	positive regulation of peptidyl-tyrosine phosphorylation	54	0.596956	2.15978	2.05683e-06	0.000243758	0.000218337	708	tags=32%, list=10%, signal=29%	NA	NA
Ap2a2	psen2_kd	BP	GO:0007088	regulation of mitotic nuclear division	51	0.563814	2.15783	1.15827e-05	0.000243976	0.000180554	909	tags=34%, list=12%, signal=30%	Cell Cycle	DNA replication
Pdhb	psen2_kd	BP	GO:0001816	cytokine production	314	-0.362845	-1.7736	5.36592e-06	0.000244473	0.000190193	1436	tags=33%, list=20%, signal=28%	Immune Response	cytokine production
Ap2a2	psen2_kd	BP	GO:0002181	cytoplasmic translation	121	-0.425731	-1.92436	1.19328e-05	0.000250351	0.000185272	1869	tags=44%, list=26%, signal=33%	Proteostasis	translation
Pdha1	psen2_kd	BP	GO:0000375	RNA splicing, via transesterification reactions	206	0.468579	1.97511	1.04347e-06	0.000251097	0.000212738	2496	tags=61%, list=34%, signal=42%	RNA Spliceosome	none
Pdha1	psen2_kd	BP	GO:0000377	RNA splicing, via transesterification reactions with bulged adenosine as nucleophile	206	0.468579	1.97511	1.04347e-06	0.000251097	0.000212738	2496	tags=61%, list=34%, signal=42%	RNA Spliceosome	none
Pdha1	psen2_kd	BP	GO:0000398	mRNA splicing, via spliceosome	206	0.468579	1.97511	1.04347e-06	0.000251097	0.000212738	2496	tags=61%, list=34%, signal=42%	RNA Spliceosome	none
Pdha1	psen2_kd	BP	GO:0008380	RNA splicing	304	0.421066	1.84051	9.83924e-07	0.000251097	0.000212738	2496	tags=56%, list=34%, signal=39%	RNA Spliceosome	none
Tbk1	scramble	BP	GO:0006364	rRNA processing	184	0.443194	1.91082	2.41993e-07	0.000254093	0.000254093	1881	tags=59%, list=26%, signal=45%	Proteostasis	none
Arhgef2	scramble	BP	GO:0006403	RNA localization	126	0.42681	1.8713	3.20849e-06	0.000254832	0.000228739	1959	tags=48%, list=27%, signal=36%	NA	NA
Yy1	psen2_kd	CC	GO:0000123	histone acetyltransferase complex	52	0.594793	2.18872	3.23883e-06	0.000255046	0.000218704	1203	tags=46%, list=17%, signal=38%	Epigenetic	histone modification
Ddx1	psen2_kd	BP	GO:0009126	purine nucleoside monophosphate metabolic process	31	0.817897	1.94684	1.35759e-06	0.000255081	0.000215121	321	tags=24%, list=4%, signal=23%	Cell Cycle	DNA replication
Ap2a2	psen2_kd	BP	GO:0051985	negative regulation of chromosome segregation	28	0.68619	2.33439	1.22158e-05	0.000255276	0.000188917	909	tags=40%, list=12%, signal=35%	NA	NA
Yy1	psen2_kd	BP	GO:0000280	nuclear division	192	0.385405	1.77191	3.29374e-06	0.000255556	0.000219141	1868	tags=37%, list=26%, signal=29%	NA	NA
Psmc3	psen2_kd	BP	GO:0030071	regulation of mitotic metaphase/anaphase transition	53	0.618956	2.17822	2.38284e-06	0.000256326	0.000232858	1833	tags=53%, list=25%, signal=40%	Cell Cycle	cell cycle phase transition
Psmc3	psen2_kd	BP	GO:1902099	regulation of metaphase/anaphase transition of cell cycle	53	0.618956	2.17822	2.38284e-06	0.000256326	0.000232858	1833	tags=53%, list=25%, signal=40%	Cell Cycle	cell cycle phase transition
Ap2a2	psen2_kd	BP	GO:0009206	purine ribonucleoside triphosphate biosynthetic process	74	0.504804	2.09566	1.23787e-05	0.000257628	0.000190657	1313	tags=51%, list=18%, signal=43%	Cell Cycle	DNA replication
Ap2a2	psen2_kd	CC	GO:0005819	spindle	194	0.372348	1.8154	1.24258e-05	0.000257628	0.000190657	864	tags=18%, list=12%, signal=17%	NA	NA
Ap2a2	psen2_kd	BP	GO:0048812	neuron projection morphogenesis	219	-0.353109	-1.7133	1.25754e-05	0.000259712	0.000192199	1886	tags=38%, list=26%, signal=29%	Synapse	none
Ap2a2	psen2_kd	MF	GO:0051020	GTPase binding	194	-0.368611	-1.77557	1.30792e-05	0.000269065	0.000199121	1824	tags=40%, list=25%, signal=31%	NA	NA
Iqgap1	scramble	BP	GO:0050657	nucleic acid transport	103	0.494889	2.04955	1.07268e-06	0.000269448	0.000263681	2366	tags=67%, list=33%, signal=46%	NA	NA
Iqgap1	scramble	BP	GO:0050658	RNA transport	103	0.494889	2.04955	1.07268e-06	0.000269448	0.000263681	2366	tags=67%, list=33%, signal=46%	NA	NA
Iqgap1	scramble	CC	GO:0016607	nuclear speck	202	0.403015	1.79972	1.04291e-06	0.000269448	0.000263681	1587	tags=42%, list=22%, signal=34%	NA	NA
Pdhb	psen2_kd	BP	GO:0009790	embryo development	443	0.306893	1.60383	5.97933e-06	0.000270092	0.000210124	1752	tags=31%, list=24%, signal=25%	NA	NA
Pdha1	psen2_kd	BP	GO:0042554	superoxide anion generation	29	-0.727332	-2.25549	1.22637e-06	0.000270517	0.000229191	747	tags=48%, list=10%, signal=44%	Oxidative Stress	reactive oxygen species metabolic process
Pdha1	psen2_kd	BP	GO:0140014	mitotic nuclear division	145	0.504118	2.02257	1.17956e-06	0.000270517	0.000229191	731	tags=24%, list=10%, signal=22%	Cell Cycle	none
Pdhb	psen2_kd	BP	GO:1902850	microtubule cytoskeleton organization involved in mitosis	87	0.49432	2.06151	6.05977e-06	0.000271406	0.000211146	675	tags=23%, list=9%, signal=21%	Cell Cycle	microtubule cytoskeleton organization involved in mitosis
Pdhb	psen2_kd	BP	GO:1902850	microtubule cytoskeleton organization involved in mitosis	87	0.49432	2.06151	6.05977e-06	0.000271406	0.000211146	675	tags=23%, list=9%, signal=21%	Structural Stabilization	microtubule polymerization or depolymerization
Yy1	psen2_kd	CC	GO:0005747	mitochondrial respiratory chain complex I	37	-0.683556	-2.1878	3.78608e-06	0.000273635	0.000234644	1384	tags=66%, list=19%, signal=53%	Mitochondrial Metabolism	electron transport chain
Yy1	psen2_kd	CC	GO:0030964	NADH dehydrogenase complex	37	-0.683556	-2.1878	3.78608e-06	0.000273635	0.000234644	1384	tags=66%, list=19%, signal=53%	Mitochondrial Metabolism	electron transport chain
Yy1	psen2_kd	CC	GO:0045271	respiratory chain complex I	37	-0.683556	-2.1878	3.78608e-06	0.000273635	0.000234644	1384	tags=66%, list=19%, signal=53%	Mitochondrial Metabolism	electron transport chain
Yy1	psen2_kd	BP	GO:0009205	purine ribonucleoside triphosphate metabolic process	153	-0.464554	-1.87566	3.71648e-06	0.000273635	0.000234644	1486	tags=41%, list=21%, signal=33%	Cell Cycle	DNA replication
Yy1	psen2_kd	CC	GO:0031966	mitochondrial membrane	465	-0.367454	-1.63508	3.72782e-06	0.000273635	0.000234644	1505	tags=33%, list=21%, signal=28%	Mitochondrial Metabolism	mitochondrial membrane organization
Ap2a2	scramble	BP	GO:0000466	maturation of 5.8S rRNA from tricistronic rRNA transcript (SSU-rRNA, 5.8S rRNA, LSU-rRNA)	23	0.701988	2.23559	6.39925e-06	0.000273815	0.000218237	1126	tags=52%, list=16%, signal=44%	Proteostasis	none
siRNA control	psen2_kd	BP	GO:0035458	cellular response to interferon-beta	28	0.729763	2.2983	2.36204e-06	0.000273842	0.000245284	761	tags=55%, list=10%, signal=50%	NA	NA
Ap2a2	psen2_kd	BP	GO:0050792	regulation of viral process	89	0.461622	2.00675	1.33711e-05	0.000274004	0.000202776	504	tags=18%, list=7%, signal=17%	NA	NA
Pdha1	psen2_kd	BP	GO:0007059	chromosome segregation	225	0.452402	1.927	1.29724e-06	0.000274703	0.000232738	1992	tags=42%, list=27%, signal=32%	NA	NA
Yy1	psen2_kd	BP	GO:0045786	negative regulation of cell cycle	158	0.418853	1.8607	3.87378e-06	0.00027619	0.000236835	1174	tags=30%, list=16%, signal=25%	Cell Cycle	none
siRNA control	psen2_kd	BP	GO:0002700	regulation of production of molecular mediator of immune response	78	0.54149	2.11471	2.4368e-06	0.000276499	0.000247664	781	tags=30%, list=11%, signal=27%	Immune Response	none
Pdha1	psen2_kd	BP	GO:0042274	ribosomal small subunit biogenesis	92	0.583962	2.18711	1.36219e-06	0.000277363	0.000234992	2096	tags=58%, list=29%, signal=42%	Proteostasis	none
Ap2a2	scramble	CC	GO:0031252	cell leading edge	189	-0.380939	-1.85503	6.60787e-06	0.000280461	0.000223534	2442	tags=53%, list=34%, signal=37%	NA	NA
siRNA control	psen2_kd	BP	GO:0045824	negative regulation of innate immune response	52	0.60354	2.17176	2.56721e-06	0.000285228	0.000255483	582	tags=26%, list=8%, signal=24%	Immune Response	activation of innate immune response
Pdha1	psen2_kd	MF	GO:0042393	histone binding	140	0.50956	2.03845	1.51871e-06	0.000287144	0.000243278	1557	tags=41%, list=21%, signal=33%	Epigenetic	histone modification
Pdha1	psen2_kd	BP	GO:0006325	chromatin organization	337	0.399047	1.75964	1.50754e-06	0.000287144	0.000243278	1941	tags=41%, list=26%, signal=32%	NA	NA
Ap2a2	scramble	BP	GO:0007005	mitochondrion organization	313	0.326426	1.67926	6.82211e-06	0.000287238	0.000228936	1744	tags=37%, list=24%, signal=30%	Mitochondrial Metabolism	none
Ddx1	psen2_kd	CC	GO:0022624	proteasome accessory complex	23	0.852944	1.92879	1.58736e-06	0.00028797	0.000242858	438	tags=31%, list=6%, signal=29%	Proteostasis	proteasomal protein catabolic process
Pdha1	scramble	CC	GO:0000781	chromosome, telomeric region	76	0.570506	2.12886	1.69847e-06	0.000289288	0.00024909	1911	tags=48%, list=26%, signal=36%	NA	NA
Pdha1	scramble	BP	GO:0000723	telomere maintenance	96	0.527164	2.03093	1.68988e-06	0.000289288	0.00024909	1765	tags=43%, list=24%, signal=33%	NA	NA
Pdha1	scramble	MF	GO:0140640	catalytic activity, acting on a nucleic acid	378	0.37585	1.68893	1.75659e-06	0.000289838	0.000249563	1931	tags=37%, list=27%, signal=29%	NA	NA
Ap2a2	psen2_kd	BP	GO:0000281	mitotic cytokinesis	60	0.523027	2.08279	1.42197e-05	0.000290268	0.000214812	272	tags=18%, list=4%, signal=17%	Cell Cycle	none
Yy1	psen2_kd	BP	GO:0098813	nuclear chromosome segregation	166	0.408431	1.83116	4.1736e-06	0.000293599	0.000251763	1868	tags=38%, list=26%, signal=29%	NA	NA
Pdhb	psen2_kd	MF	GO:0035064	methylated histone binding	40	0.6243	2.22742	6.7238e-06	0.000296127	0.000230379	769	tags=39%, list=11%, signal=35%	Epigenetic	histone modification
Pdhb	psen2_kd	MF	GO:0140034	methylation-dependent protein binding	40	0.6243	2.22742	6.7238e-06	0.000296127	0.000230379	769	tags=39%, list=11%, signal=35%	NA	NA
Pdhb	scramble	BP	GO:0006887	exocytosis	164	-0.440447	-1.92189	4.25084e-06	0.000297061	0.000233658	1865	tags=44%, list=26%, signal=34%	NA	NA
Pdhb	scramble	CC	GO:0036477	somatodendritic compartment	369	-0.3529	-1.71033	4.3036e-06	0.000297061	0.000233658	1920	tags=37%, list=26%, signal=29%	Synapse	none
Ddx1	psen2_kd	CC	GO:0022625	cytosolic large ribosomal subunit	49	0.752584	1.89598	1.69404e-06	0.000297078	0.000250539	812	tags=36%, list=11%, signal=32%	Proteostasis	none
Pdhb	psen2_kd	BP	GO:0035455	response to interferon-alpha	14	-0.823465	-2.21989	6.85328e-06	0.000297951	0.000231798	837	tags=64%, list=11%, signal=57%	NA	NA
Pdhb	psen2_kd	CC	GO:0000775	chromosome, centromeric region	146	0.419438	1.91761	6.87797e-06	0.000297951	0.000231798	1452	tags=34%, list=20%, signal=28%	NA	NA
Traf3	scramble	CC	GO:0030686	90S preribosome	27	0.793705	2.37013	5.11991e-07	0.000298206	0.000295937	1068	tags=66%, list=15%, signal=56%	NA	NA
Ap2a2	psen2_kd	CC	GO:0009295	nucleoid	38	0.607746	2.20317	1.48387e-05	0.000299955	0.000221981	2392	tags=87%, list=33%, signal=59%	NA	NA
Ap2a2	psen2_kd	CC	GO:0042645	mitochondrial nucleoid	38	0.607746	2.20317	1.48387e-05	0.000299955	0.000221981	2392	tags=87%, list=33%, signal=59%	Mitochondrial Metabolism	none
Ap2a2	psen2_kd	BP	GO:0007169	transmembrane receptor protein tyrosine kinase signaling pathway	197	-0.368972	-1.78412	1.48644e-05	0.000299955	0.000221981	2419	tags=48%, list=33%, signal=33%	NA	NA
Ap2a2	psen2_kd	CC	GO:0030117	membrane coat	73	-0.486253	-2.00314	1.50458e-05	0.000301316	0.000222988	3030	tags=74%, list=41%, signal=44%	NA	NA
Ap2a2	psen2_kd	CC	GO:0048475	coated membrane	73	-0.486253	-2.00314	1.50458e-05	0.000301316	0.000222988	3030	tags=74%, list=41%, signal=44%	NA	NA
Dlat	psen2_kd	BP	GO:0140014	mitotic nuclear division	147	0.502716	2.00708	5.20951e-07	0.00030425	0.000276582	938	tags=24%, list=13%, signal=21%	Cell Cycle	none
Dlat	psen2_kd	BP	GO:0051276	chromosome organization	325	0.408944	1.78273	5.76339e-07	0.00030425	0.000276582	943	tags=20%, list=13%, signal=18%	NA	NA
Dlat	psen2_kd	BP	GO:0007017	microtubule-based process	368	0.395813	1.74948	5.16554e-07	0.00030425	0.000276582	1172	tags=21%, list=16%, signal=19%	NA	NA
Ap2a2	psen2_kd	BP	GO:0007093	mitotic cell cycle checkpoint signaling	77	0.48058	2.01441	1.54541e-05	0.000308323	0.000228174	911	tags=26%, list=12%, signal=23%	Cell Cycle	cell cycle phase transition
Pdhb	scramble	CC	GO:0071005	U2-type precatalytic spliceosome	41	0.629071	2.23803	4.58799e-06	0.000308572	0.000242712	2401	tags=79%, list=33%, signal=53%	RNA Spliceosome	none
Pdhb	scramble	BP	GO:0046434	organophosphate catabolic process	131	-0.47548	-2.01107	4.55232e-06	0.000308572	0.000242712	1527	tags=41%, list=21%, signal=33%	NA	NA
Ap2a2	psen2_kd	BP	GO:1990542	mitochondrial transmembrane transport	57	0.546755	2.14095	1.59169e-05	0.000316363	0.000234124	1733	tags=53%, list=24%, signal=40%	Mitochondrial Metabolism	mitochondrial transport
Ap2a2	psen2_kd	CC	GO:0043025	neuronal cell body	237	-0.352725	-1.73574	1.62046e-05	0.000320876	0.000237463	2217	tags=48%, list=30%, signal=34%	NA	NA
Pdhb	scramble	CC	GO:0098797	plasma membrane protein complex	120	-0.471253	-1.97768	4.86299e-06	0.000322927	0.000254003	1845	tags=49%, list=25%, signal=37%	NA	NA
Ap2a2	psen2_kd	BP	GO:0051495	positive regulation of cytoskeleton organization	88	-0.462091	-1.95746	1.63697e-05	0.000322935	0.000238987	1879	tags=50%, list=26%, signal=38%	Structural Stabilization	actin filament organization
Dlat	psen2_kd	BP	GO:0000819	sister chromatid segregation	139	0.515419	2.03569	7.98104e-07	0.000324092	0.00029462	689	tags=21%, list=9%, signal=19%	NA	NA
Dlat	psen2_kd	BP	GO:0032543	mitochondrial translation	117	0.530595	2.0356	6.89168e-07	0.000324092	0.00029462	1865	tags=50%, list=26%, signal=38%	Mitochondrial Metabolism	mitochondrial translation
Dlat	psen2_kd	BP	GO:0032543	mitochondrial translation	117	0.530595	2.0356	6.89168e-07	0.000324092	0.00029462	1865	tags=50%, list=26%, signal=38%	Proteostasis	translation
Dlat	psen2_kd	CC	GO:0000785	chromatin	377	0.394763	1.74989	7.93599e-07	0.000324092	0.00029462	1607	tags=29%, list=22%, signal=24%	NA	NA
Pdhb	psen2_kd	NA	GO:0140993	GO:0140993	118	0.443289	1.95112	7.59676e-06	0.000326414	0.00025394	1667	tags=40%, list=23%, signal=31%	NA	NA
Pdhb	scramble	BP	GO:0006360	transcription by RNA polymerase I	42	0.635339	2.25684	5.02087e-06	0.000329244	0.000258971	1184	tags=56%, list=16%, signal=47%	NA	NA
Ap2a2	scramble	BP	GO:0006360	transcription by RNA polymerase I	43	0.588286	2.22295	7.89836e-06	0.000329913	0.000262949	896	tags=45%, list=12%, signal=40%	NA	NA
Traf3	scramble	BP	GO:0008380	RNA splicing	301	0.377905	1.68216	6.29538e-07	0.000330004	0.000327492	1843	tags=41%, list=26%, signal=32%	RNA Spliceosome	none
Ap2a2	psen2_kd	BP	GO:0048667	cell morphogenesis involved in neuron differentiation	202	-0.368641	-1.78418	1.69325e-05	0.000332795	0.000246284	1886	tags=38%, list=26%, signal=29%	NA	NA
Dlat	scramble	MF	GO:0140640	catalytic activity, acting on a nucleic acid	380	0.384585	1.74267	5.78244e-07	0.000336281	0.000312117	1860	tags=36%, list=26%, signal=28%	NA	NA
Psmc3	psen2_kd	NA	GO:0140241	translation at synapse	46	-0.659957	-2.20669	3.42258e-06	0.000346931	0.000315168	2253	tags=87%, list=31%, signal=60%	Synapse	none
Psmc3	psen2_kd	NA	GO:0140242	translation at postsynapse	46	-0.659957	-2.20669	3.42258e-06	0.000346931	0.000315168	2253	tags=87%, list=31%, signal=60%	NA	NA
Psmc3	psen2_kd	MF	GO:0004842	ubiquitin-protein transferase activity	160	0.451832	1.90634	3.36346e-06	0.000346931	0.000315168	1157	tags=33%, list=16%, signal=28%	Proteostasis	none
Pdhb	scramble	BP	GO:0015986	proton motive force-driven ATP synthesis	49	0.604461	2.22248	5.36126e-06	0.000347225	0.000273114	1990	tags=66%, list=27%, signal=48%	Mitochondrial Metabolism	proton motive force-driven mitochondrial ATP synthesis
Pdhb	scramble	BP	GO:0046942	carboxylic acid transport	96	-0.498145	-1.99943	5.47312e-06	0.000350146	0.000275413	926	tags=38%, list=13%, signal=34%	NA	NA
siRNA control	psen2_kd	BP	GO:0051251	positive regulation of lymphocyte activation	117	0.46598	1.95034	3.24279e-06	0.000352934	0.000316128	826	tags=26%, list=11%, signal=24%	NA	NA
Sqstm1	psen2_kd	BP	GO:0051607	defense response to virus	147	0.572798	2.07439	1.3396e-07	0.000354861	0.000342586	940	tags=27%, list=13%, signal=24%	Immune Response	behavioral defense response
Sqstm1	psen2_kd	BP	GO:0009615	response to virus	171	0.565193	2.06288	6.77855e-08	0.000354861	0.000342586	940	tags=26%, list=13%, signal=23%	Immune Response	behavioral defense response
Ddx1	psen2_kd	BP	GO:0042273	ribosomal large subunit biogenesis	63	0.715318	1.86379	2.22848e-06	0.000355274	0.000299619	797	tags=19%, list=11%, signal=17%	Proteostasis	none
Ddx1	psen2_kd	BP	GO:0002181	cytoplasmic translation	122	0.628002	1.75871	2.19639e-06	0.000355274	0.000299619	854	tags=29%, list=12%, signal=26%	Proteostasis	translation
Ddx1	psen2_kd	BP	GO:0022613	ribonucleoprotein complex biogenesis	366	0.520061	1.5341	2.19501e-06	0.000355274	0.000299619	1049	tags=17%, list=15%, signal=15%	NA	NA
Pdhb	scramble	CC	GO:0071011	precatalytic spliceosome	43	0.618614	2.21479	5.62488e-06	0.000355519	0.000279639	2401	tags=78%, list=33%, signal=52%	RNA Spliceosome	none
Ap2a2	psen2_kd	BP	GO:0150115	cell-substrate junction organization	54	-0.525998	-2.05815	1.82127e-05	0.000356631	0.000263924	1573	tags=54%, list=22%, signal=43%	Structural Stabilization	cell-substrate adhesion
Iqgap1	scramble	CC	GO:0005684	U2-type spliceosomal complex	79	0.553913	2.16767	1.55837e-06	0.000363274	0.000355499	1855	tags=55%, list=25%, signal=41%	RNA Spliceosome	none
Iqgap1	scramble	BP	GO:0051236	establishment of RNA localization	105	0.493099	2.03819	1.58394e-06	0.000363274	0.000355499	2366	tags=65%, list=33%, signal=45%	NA	NA
Ap2a2	psen2_kd	CC	GO:0005635	nuclear envelope	241	0.352547	1.77574	1.86755e-05	0.000364344	0.000269632	1278	tags=30%, list=17%, signal=26%	NA	NA
Pdha1	scramble	BP	GO:0000462	maturation of SSU-rRNA from tricistronic rRNA transcript (SSU-rRNA, 5.8S rRNA, LSU-rRNA)	29	0.733467	2.27086	2.29333e-06	0.000366934	0.000315946	1524	tags=64%, list=21%, signal=50%	Proteostasis	none
Ap2a2	psen2_kd	BP	GO:0006195	purine nucleotide catabolic process	91	-0.442928	-1.89309	1.9057e-05	0.000370421	0.000274129	1879	tags=47%, list=26%, signal=35%	Cell Cycle	DNA replication
Itgb2	scramble	BP	GO:0045103	intermediate filament-based process	34	0.75908	2.40389	3.49461e-07	0.000371337	0.000361747	560	tags=40%, list=8%, signal=37%	NA	NA
Itgb2	scramble	BP	GO:0045104	intermediate filament cytoskeleton organization	34	0.75908	2.40389	3.49461e-07	0.000371337	0.000361747	560	tags=40%, list=8%, signal=37%	Structural Stabilization	none
Pdha1	psen2_kd	BP	GO:0006801	superoxide metabolic process	37	-0.677194	-2.20051	2.03927e-06	0.000372273	0.000315403	747	tags=41%, list=10%, signal=37%	Oxidative Stress	reactive oxygen species metabolic process
Ifih1	scramble	CC	GO:0030684	preribosome	105	0.537842	2.1415	2.12374e-07	0.000373708	0.000368786	1611	tags=54%, list=22%, signal=43%	NA	NA
Ifih1	scramble	BP	GO:0022613	ribonucleoprotein complex biogenesis	366	0.364212	1.69928	1.69865e-07	0.000373708	0.000368786	1693	tags=42%, list=23%, signal=34%	NA	NA
Arhgef2	scramble	MF	GO:0140657	ATP-dependent activity	350	0.305016	1.5525	4.79229e-06	0.000374943	0.000336552	1626	tags=33%, list=23%, signal=27%	NA	NA
Ap2a2	psen2_kd	BP	GO:0006120	mitochondrial electron transport, NADH to ubiquinone	21	0.72616	2.29054	1.94898e-05	0.000376093	0.000278327	1296	tags=76%, list=18%, signal=63%	Mitochondrial Metabolism	electron transport chain
Ap2a2	psen2_kd	BP	GO:0046903	secretion	372	-0.308818	-1.61029	1.94911e-05	0.000376093	0.000278327	2461	tags=47%, list=34%, signal=33%	NA	NA
Ap2a2	psen2_kd	MF	GO:0048029	monosaccharide binding	41	-0.575991	-2.11814	1.95904e-05	0.000376634	0.000278727	1969	tags=57%, list=27%, signal=42%	NA	NA
Ap2a2	scramble	BP	GO:0043254	regulation of protein-containing complex assembly	219	-0.366028	-1.81408	9.10496e-06	0.000377318	0.000300732	2287	tags=52%, list=31%, signal=37%	NA	NA
Ap2a2	psen2_kd	BP	GO:0000470	maturation of LSU-rRNA	28	0.678213	2.30725	1.99773e-05	0.000382682	0.000283203	1164	tags=66%, list=16%, signal=55%	Proteostasis	none
Pdha1	psen2_kd	BP	GO:0006261	DNA-templated DNA replication	84	0.58958	2.16777	2.21273e-06	0.000388262	0.000328949	1651	tags=54%, list=22%, signal=42%	Cell Cycle	DNA replication
Pdha1	psen2_kd	BP	GO:0001816	cytokine production	317	-0.365974	-1.70566	2.27354e-06	0.000388262	0.000328949	1531	tags=35%, list=21%, signal=29%	Immune Response	cytokine production
Pdhb	psen2_kd	BP	GO:0051783	regulation of nuclear division	58	0.550837	2.12501	9.20184e-06	0.000392191	0.000305114	355	tags=18%, list=5%, signal=17%	NA	NA
Pdha1	scramble	CC	GO:0000228	nuclear chromosome	138	0.482022	1.96121	2.54123e-06	0.000394638	0.000339801	1849	tags=43%, list=25%, signal=33%	NA	NA
Arhgef2	scramble	CC	GO:0000428	DNA-directed RNA polymerase complex	66	0.54531	2.19856	5.13005e-06	0.000395466	0.000354974	1683	tags=47%, list=23%, signal=36%	NA	NA
Ano6	scramble	MF	GO:0008092	cytoskeletal protein binding	445	0.383231	1.66703	9.7483e-07	0.000395481	0.000348807	1541	tags=33%, list=21%, signal=28%	NA	NA
Traf3	scramble	BP	GO:0000375	RNA splicing, via transesterification reactions	206	0.415738	1.79594	9.81489e-07	0.000395767	0.000392755	1873	tags=43%, list=26%, signal=33%	RNA Spliceosome	none
Traf3	scramble	BP	GO:0000377	RNA splicing, via transesterification reactions with bulged adenosine as nucleophile	206	0.415738	1.79594	9.81489e-07	0.000395767	0.000392755	1873	tags=43%, list=26%, signal=33%	RNA Spliceosome	none
Traf3	scramble	BP	GO:0000398	mRNA splicing, via spliceosome	206	0.415738	1.79594	9.81489e-07	0.000395767	0.000392755	1873	tags=43%, list=26%, signal=33%	RNA Spliceosome	none
Ap2a2	psen2_kd	BP	GO:1901990	regulation of mitotic cell cycle phase transition	175	0.378496	1.82279	2.08175e-05	0.000397337	0.000294048	1559	tags=32%, list=21%, signal=26%	Cell Cycle	cell cycle phase transition
Yy1	psen2_kd	BP	GO:0006119	oxidative phosphorylation	96	-0.520956	-1.96506	5.80716e-06	0.000402774	0.000345382	1475	tags=51%, list=20%, signal=41%	Mitochondrial Metabolism	electron transport chain
Yy1	psen2_kd	BP	GO:0043436	oxoacid metabolic process	424	-0.363773	-1.60686	5.87825e-06	0.000402774	0.000345382	1405	tags=29%, list=19%, signal=25%	NA	NA
Ap2a2	scramble	BP	GO:0070828	heterochromatin organization	72	0.503778	2.0759	9.89586e-06	0.00040689	0.000324301	2029	tags=55%, list=28%, signal=40%	Epigenetic	none
Pdhb	psen2_kd	CC	GO:0005721	pericentric heterochromatin	22	0.735204	2.26777	9.67049e-06	0.000408868	0.000318088	1225	tags=68%, list=17%, signal=57%	Epigenetic	none
Ap2a2	psen2_kd	BP	GO:0033046	negative regulation of sister chromatid segregation	26	0.682119	2.27004	2.20981e-05	0.000411382	0.000304442	909	tags=39%, list=12%, signal=35%	NA	NA
Ap2a2	psen2_kd	BP	GO:0033048	negative regulation of mitotic sister chromatid segregation	26	0.682119	2.27004	2.20981e-05	0.000411382	0.000304442	909	tags=39%, list=12%, signal=35%	Cell Cycle	microtubule cytoskeleton organization involved in mitosis
Ap2a2	psen2_kd	BP	GO:0045841	negative regulation of mitotic metaphase/anaphase transition	26	0.682119	2.27004	2.20981e-05	0.000411382	0.000304442	909	tags=39%, list=12%, signal=35%	Cell Cycle	cell cycle phase transition
Ap2a2	psen2_kd	BP	GO:1902100	negative regulation of metaphase/anaphase transition of cell cycle	26	0.682119	2.27004	2.20981e-05	0.000411382	0.000304442	909	tags=39%, list=12%, signal=35%	Cell Cycle	cell cycle phase transition
Ap2a2	psen2_kd	BP	GO:1905819	negative regulation of chromosome separation	26	0.682119	2.27004	2.20981e-05	0.000411382	0.000304442	909	tags=39%, list=12%, signal=35%	NA	NA
Ap2a2	psen2_kd	BP	GO:2000816	negative regulation of mitotic sister chromatid separation	26	0.682119	2.27004	2.20981e-05	0.000411382	0.000304442	909	tags=39%, list=12%, signal=35%	Cell Cycle	microtubule cytoskeleton organization involved in mitosis
Ap2a2	psen2_kd	BP	GO:0009145	purine nucleoside triphosphate biosynthetic process	75	0.492572	2.05057	2.1789e-05	0.000411382	0.000304442	1313	tags=50%, list=18%, signal=41%	Cell Cycle	DNA replication
Pdhb	psen2_kd	CC	GO:0016591	RNA polymerase II, holoenzyme	48	0.579582	2.1702	9.83555e-06	0.000412547	0.00032095	1959	tags=68%, list=27%, signal=50%	NA	NA
Pdhb	psen2_kd	CC	GO:0000781	chromosome, telomeric region	76	0.508763	2.09304	9.91687e-06	0.000412682	0.000321055	2483	tags=75%, list=34%, signal=50%	NA	NA
Pdhx	psen2_kd	CC	GO:0009986	cell surface	200	0.502921	1.90639	1.56321e-07	0.000413079	0.000400512	1503	tags=39%, list=21%, signal=32%	NA	NA
Yy1	psen2_kd	BP	GO:0045930	negative regulation of mitotic cell cycle	100	0.475178	1.98101	6.1531e-06	0.000416202	0.000356897	1162	tags=32%, list=16%, signal=28%	Cell Cycle	cell cycle phase transition
Dlat	psen2_kd	BP	GO:0000226	microtubule cytoskeleton organization	263	0.433849	1.86173	1.10454e-06	0.000416492	0.000378618	1172	tags=24%, list=16%, signal=21%	Structural Stabilization	microtubule polymerization or depolymerization
Arhgef2	psen2_kd	BP	GO:0000070	mitotic sister chromatid segregation	110	0.463766	2.03456	4.1853e-06	0.000416872	0.000358847	1349	tags=37%, list=19%, signal=30%	Cell Cycle	microtubule cytoskeleton organization involved in mitosis
Yy1	psen2_kd	BP	GO:0009144	purine nucleoside triphosphate metabolic process	160	-0.45778	-1.86097	6.24511e-06	0.000417079	0.000357648	1488	tags=41%, list=21%, signal=33%	Cell Cycle	DNA replication
Arhgef2	psen2_kd	BP	GO:0006974	cellular response to DNA damage stimulus	465	0.295108	1.49154	4.27046e-06	0.000417477	0.000359368	1660	tags=35%, list=23%, signal=29%	DNA Repair	DNA damage response
Yy1	psen2_kd	CC	GO:0005740	mitochondrial envelope	493	-0.355944	-1.58719	6.38568e-06	0.000421135	0.000361127	1505	tags=33%, list=21%, signal=28%	Mitochondrial Metabolism	none
Ap2a2	psen2_kd	CC	GO:0071013	catalytic step 2 spliceosome	77	0.476825	1.99868	2.27162e-05	0.000421405	0.00031186	2014	tags=57%, list=28%, signal=42%	RNA Spliceosome	none
Ddx1	psen2_kd	MF	GO:0003743	translation initiation factor activity	43	0.765283	1.90159	2.72809e-06	0.000422131	0.000356003	612	tags=31%, list=8%, signal=29%	Proteostasis	translation
Arhgef2	scramble	BP	GO:0140694	non-membrane-bounded organelle assembly	233	0.345952	1.66659	5.5701e-06	0.000423166	0.000379838	1484	tags=33%, list=21%, signal=28%	NA	NA
Pdhb	psen2_kd	BP	GO:0030071	regulation of mitotic metaphase/anaphase transition	53	0.564976	2.13348	1.04161e-05	0.000426736	0.000331988	2031	tags=54%, list=28%, signal=40%	Cell Cycle	cell cycle phase transition
Pdhb	psen2_kd	BP	GO:1902099	regulation of metaphase/anaphase transition of cell cycle	53	0.564976	2.13348	1.04161e-05	0.000426736	0.000331988	2031	tags=54%, list=28%, signal=40%	Cell Cycle	cell cycle phase transition
Yy1	psen2_kd	BP	GO:0098542	defense response to other organism	451	0.302886	1.52882	6.56965e-06	0.00042792	0.000366944	641	tags=15%, list=9%, signal=15%	Immune Response	none
Psmc3	psen2_kd	NA	GO:0140236	translation at presynapse	45	-0.659111	-2.19502	4.36279e-06	0.000433892	0.000394168	2253	tags=86%, list=31%, signal=60%	NA	NA
Arhgef2	psen2_kd	BP	GO:0033045	regulation of sister chromatid segregation	62	0.555601	2.19959	4.5872e-06	0.000440288	0.000379003	1636	tags=49%, list=23%, signal=39%	NA	NA
Ap2a2	psen2_kd	CC	GO:0009898	cytoplasmic side of plasma membrane	71	-0.483394	-1.98335	2.39747e-05	0.000443196	0.000327986	2031	tags=59%, list=28%, signal=43%	NA	NA
Pdhb	scramble	BP	GO:0006119	oxidative phosphorylation	96	0.489862	2.03215	7.09749e-06	0.000443255	0.000348649	1886	tags=56%, list=26%, signal=42%	Mitochondrial Metabolism	electron transport chain
Ap2a2	psen2_kd	MF	GO:0035064	methylated histone binding	40	0.605514	2.2288	2.42579e-05	0.000445317	0.000329556	1817	tags=61%, list=25%, signal=46%	Epigenetic	histone modification
Ap2a2	psen2_kd	MF	GO:0140034	methylation-dependent protein binding	40	0.605514	2.2288	2.42579e-05	0.000445317	0.000329556	1817	tags=61%, list=25%, signal=46%	NA	NA
Yy1	psen2_kd	BP	GO:1905818	regulation of chromosome separation	42	0.623828	2.18064	7.04437e-06	0.00044616	0.000382586	1923	tags=59%, list=27%, signal=43%	NA	NA
Yy1	psen2_kd	BP	GO:1903046	meiotic cell cycle process	80	0.510507	2.08456	6.9817e-06	0.00044616	0.000382586	635	tags=28%, list=9%, signal=25%	Cell Cycle	none
Yy1	psen2_kd	BP	GO:0051321	meiotic cell cycle	105	0.466641	1.95718	7.10338e-06	0.00044616	0.000382586	1625	tags=41%, list=22%, signal=32%	Cell Cycle	none
Psmc3	psen2_kd	BP	GO:0006974	cellular response to DNA damage stimulus	466	0.333901	1.57524	4.57317e-06	0.000446392	0.000405523	1518	tags=27%, list=21%, signal=23%	DNA Repair	DNA damage response
Ap2a2	psen2_kd	BP	GO:0051017	actin filament bundle assembly	73	-0.478276	-1.97028	2.49076e-05	0.000455663	0.000337212	2271	tags=62%, list=31%, signal=43%	Structural Stabilization	actin filament organization
Ddx1	psen2_kd	MF	GO:0008135	translation factor activity, RNA binding	67	0.707623	1.85581	3.03903e-06	0.00045681	0.000385249	612	tags=27%, list=8%, signal=25%	Proteostasis	translation
Ap2a2	scramble	CC	GO:0099023	vesicle tethering complex	55	-0.540957	-2.12708	1.12015e-05	0.000457004	0.000364243	2911	tags=75%, list=40%, signal=46%	NA	NA
Ddx1	psen2_kd	MF	GO:0090079	translation regulator activity, nucleic acid binding	80	0.674636	1.80457	3.23638e-06	0.000460178	0.00038809	659	tags=25%, list=9%, signal=23%	NA	NA
Ddx1	psen2_kd	BP	GO:0006417	regulation of translation	211	0.569274	1.64997	3.16362e-06	0.000460178	0.00038809	854	tags=17%, list=12%, signal=16%	Proteostasis	translation
Ap2a2	psen2_kd	BP	GO:0072523	purine-containing compound catabolic process	92	-0.446929	-1.90537	2.54849e-05	0.000464615	0.000343837	1879	tags=47%, list=26%, signal=36%	Cell Cycle	DNA replication
Yy1	psen2_kd	CC	GO:0000775	chromosome, centromeric region	144	0.418098	1.84808	7.54899e-06	0.00046857	0.000401802	1983	tags=41%, list=27%, signal=30%	NA	NA
Arhgef2	scramble	MF	GO:0000987	cis-regulatory region sequence-specific DNA binding	185	0.371756	1.77187	6.26061e-06	0.00046883	0.000420826	1145	tags=30%, list=16%, signal=26%	NA	NA
Yy1	psen2_kd	BP	GO:0007346	regulation of mitotic cell cycle	234	0.359897	1.71418	7.66124e-06	0.000470008	0.000403036	1162	tags=24%, list=16%, signal=21%	Cell Cycle	none
Ano6	scramble	BP	GO:0030036	actin cytoskeleton organization	303	0.419256	1.75274	1.25079e-06	0.000471192	0.000415584	1749	tags=41%, list=24%, signal=33%	Structural Stabilization	actin filament organization
Pdha1	scramble	BP	GO:0045814	negative regulation of gene expression, epigenetic	80	0.555457	2.08848	3.20202e-06	0.000473089	0.000407351	2132	tags=57%, list=29%, signal=41%	Epigenetic	none
Pdha1	scramble	CC	GO:0005777	peroxisome	93	-0.506893	-2.04934	3.40481e-06	0.000473089	0.000407351	873	tags=38%, list=12%, signal=34%	NA	NA
Pdha1	scramble	CC	GO:0042579	microbody	93	-0.506893	-2.04934	3.40481e-06	0.000473089	0.000407351	873	tags=38%, list=12%, signal=34%	NA	NA
Pdha1	scramble	CC	GO:0000785	chromatin	370	0.372328	1.66896	3.39887e-06	0.000473089	0.000407351	1891	tags=38%, list=26%, signal=30%	NA	NA
siRNA control	psen2_kd	BP	GO:0006954	inflammatory response	282	0.367465	1.72564	4.44225e-06	0.00047381	0.000424398	827	tags=25%, list=11%, signal=23%	Immune Response	none
Iqgap1	scramble	BP	GO:0000380	alternative mRNA splicing, via spliceosome	46	0.626452	2.23052	2.23523e-06	0.000475724	0.000465542	1251	tags=51%, list=17%, signal=42%	RNA Spliceosome	none
Iqgap1	scramble	BP	GO:0006403	RNA localization	126	0.458071	1.97608	2.25461e-06	0.000475724	0.000465542	2366	tags=62%, list=33%, signal=43%	NA	NA
Pdhb	scramble	BP	GO:0042776	proton motive force-driven mitochondrial ATP synthesis	48	0.612066	2.23662	7.71365e-06	0.000476068	0.000374458	1990	tags=67%, list=27%, signal=49%	Mitochondrial Metabolism	proton motive force-driven mitochondrial ATP synthesis
Pdhb	scramble	BP	GO:0042776	proton motive force-driven mitochondrial ATP synthesis	48	0.612066	2.23662	7.71365e-06	0.000476068	0.000374458	1990	tags=67%, list=27%, signal=49%	Mitochondrial Metabolism	proton motive force-driven mitochondrial ATP synthesis
Yy1	psen2_kd	BP	GO:0019752	carboxylic acid metabolic process	419	-0.366192	-1.61696	7.93874e-06	0.000481434	0.000412834	1253	tags=29%, list=17%, signal=25%	NA	NA
Ap2a2	psen2_kd	CC	GO:0005925	focal adhesion	92	-0.446317	-1.90276	2.65119e-05	0.000481678	0.000356465	1579	tags=46%, list=22%, signal=36%	Structural Stabilization	cell-substrate adhesion
Ap2a2	scramble	MF	GO:0042393	histone binding	141	0.402662	1.87817	1.19235e-05	0.000482717	0.000384737	1955	tags=46%, list=27%, signal=34%	Epigenetic	histone modification
Arhgef2	psen2_kd	CC	GO:0030659	cytoplasmic vesicle membrane	314	-0.430584	-1.69966	5.12441e-06	0.000483067	0.000415828	2634	tags=61%, list=36%, signal=41%	NA	NA
Ap2a2	scramble	MF	GO:0008094	ATP-dependent activity, acting on DNA	80	0.481777	2.02406	1.20375e-05	0.000483613	0.000385451	2206	tags=57%, list=30%, signal=40%	NA	NA
Arhgef2	scramble	BP	GO:0006310	DNA recombination	147	0.402993	1.83019	6.60518e-06	0.000487667	0.000437734	1886	tags=52%, list=26%, signal=39%	Cell Cycle	none
Pdha1	psen2_kd	MF	GO:0003682	chromatin binding	309	0.409829	1.79643	2.99031e-06	0.00049471	0.000419135	1830	tags=41%, list=25%, signal=33%	NA	NA
Psmc3	psen2_kd	CC	GO:0072686	mitotic spindle	99	0.511818	2.00587	5.17155e-06	0.000495623	0.000450247	746	tags=24%, list=10%, signal=22%	Cell Cycle	microtubule cytoskeleton organization involved in mitosis
Pdhb	scramble	CC	GO:0010008	endosome membrane	163	-0.430911	-1.88153	8.15156e-06	0.000497245	0.000391115	1715	tags=36%, list=24%, signal=28%	Endolysosome	none
Ddx1	psen2_kd	BP	GO:0006457	protein folding	121	0.632478	1.76765	3.63498e-06	0.000497532	0.000419592	699	tags=22%, list=10%, signal=20%	Proteostasis	none
Ddx1	psen2_kd	BP	GO:0034248	regulation of cellular amide metabolic process	241	0.559563	1.63486	3.68822e-06	0.000497532	0.000419592	859	tags=17%, list=12%, signal=16%	NA	NA
Ddx1	psen2_kd	MF	GO:0140662	ATP-dependent protein folding chaperone	23	0.844669	1.91008	3.78716e-06	0.000498106	0.000420076	653	tags=50%, list=9%, signal=46%	Proteostasis	none
Arhgef2	scramble	CC	GO:0055029	nuclear DNA-directed RNA polymerase complex	64	0.539621	2.16989	6.84331e-06	0.000498231	0.000447216	1683	tags=47%, list=23%, signal=36%	NA	NA
Pdhb	scramble	BP	GO:0015908	fatty acid transport	35	-0.664022	-2.20898	8.27507e-06	0.000498977	0.000392477	835	tags=42%, list=11%, signal=37%	Lipid Metabolism	lipid transport
Ano6	scramble	CC	GO:0070161	anchoring junction	266	0.43825	1.8102	1.42549e-06	0.000501203	0.000442053	1532	tags=36%, list=21%, signal=30%	NA	NA
Ap2a2	psen2_kd	BP	GO:0097581	lamellipodium organization	48	-0.540482	-2.06767	2.76944e-05	0.00050144	0.00037109	1867	tags=62%, list=26%, signal=46%	NA	NA
Pdha1	psen2_kd	BP	GO:1903047	mitotic cell cycle process	385	0.379392	1.69863	3.1417e-06	0.000504005	0.000427011	895	tags=20%, list=12%, signal=19%	Cell Cycle	none
siRNA control	psen2_kd	BP	GO:0050865	regulation of cell activation	210	0.386234	1.76863	4.83841e-06	0.000505946	0.000453183	847	tags=23%, list=11%, signal=21%	NA	NA
Ap2a2	psen2_kd	BP	GO:0070663	regulation of leukocyte proliferation	86	-0.460643	-1.94587	2.82074e-05	0.000508984	0.000376672	1778	tags=44%, list=24%, signal=34%	Immune Response	none
Pdhb	scramble	BP	GO:0019646	aerobic electron transport chain	43	0.6118	2.1904	8.57387e-06	0.00051112	0.000402028	1990	tags=70%, list=27%, signal=51%	Mitochondrial Metabolism	electron transport chain
Pdha1	psen2_kd	CC	GO:0032040	small-subunit processome	70	0.61479	2.22259	3.30019e-06	0.000513859	0.000435359	2096	tags=68%, list=29%, signal=49%	NA	NA
siRNA control	psen2_kd	BP	GO:0042554	superoxide anion generation	28	0.722233	2.27458	5.07764e-06	0.000520751	0.000466444	770	tags=50%, list=10%, signal=45%	Oxidative Stress	reactive oxygen species metabolic process
Pdha1	scramble	BP	GO:0046890	regulation of lipid biosynthetic process	76	-0.533005	-2.07099	3.88746e-06	0.000526302	0.000453169	881	tags=32%, list=12%, signal=29%	Lipid Metabolism	fatty acid biosynthetic process
Psmc3	psen2_kd	BP	GO:0046365	monosaccharide catabolic process	28	-0.730693	-2.23846	5.61627e-06	0.000528631	0.000480233	844	tags=59%, list=12%, signal=53%	NA	NA
Arhgef2	psen2_kd	BP	GO:0051052	regulation of DNA metabolic process	275	0.342594	1.70083	5.76827e-06	0.000534223	0.000459864	1331	tags=29%, list=18%, signal=25%	Cell Cycle	DNA replication
siRNA control	psen2_kd	NA	GO:0140888	GO:0140888	44	0.622177	2.16031	5.36843e-06	0.000537155	0.000481137	830	tags=30%, list=11%, signal=27%	NA	NA
siRNA control	psen2_kd	BP	GO:0032640	tumor necrosis factor production	75	0.545675	2.14423	5.53976e-06	0.000537155	0.000481137	1044	tags=37%, list=14%, signal=32%	Immune Response	cytokine production
siRNA control	psen2_kd	BP	GO:0071706	tumor necrosis factor superfamily cytokine production	75	0.545675	2.14423	5.53976e-06	0.000537155	0.000481137	1044	tags=37%, list=14%, signal=32%	Immune Response	cytokine production
Ap2a2	psen2_kd	BP	GO:0007160	cell-matrix adhesion	79	-0.47097	-1.96192	3.006e-05	0.000540568	0.000400046	1573	tags=53%, list=22%, signal=42%	Structural Stabilization	cell-substrate adhesion
Arhgef2	psen2_kd	CC	GO:0016604	nuclear body	405	0.301927	1.55467	5.94849e-06	0.000541415	0.000466055	1460	tags=31%, list=20%, signal=26%	NA	NA
Pdhb	scramble	MF	GO:0051015	actin filament binding	105	-0.482516	-1.98097	9.19792e-06	0.00054216	0.000426444	1667	tags=51%, list=23%, signal=40%	NA	NA
Ap2a2	psen2_kd	BP	GO:0046434	organophosphate catabolic process	132	-0.396558	-1.80432	3.02826e-05	0.000542727	0.000401643	1879	tags=44%, list=26%, signal=33%	NA	NA
Pdhb	psen2_kd	BP	GO:0045892	negative regulation of transcription, DNA-templated	409	0.316437	1.63203	1.33553e-05	0.000542943	0.000422394	1463	tags=30%, list=20%, signal=26%	NA	NA
Kat5	psen2_kd	CC	GO:0045095	keratin filament	13	0.924525	2.12369	3.07831e-07	0.00054404	0.00054404	407	tags=85%, list=6%, signal=80%	Structural Stabilization	none
Yy1	psen2_kd	BP	GO:0010569	regulation of double-strand break repair via homologous recombination	42	0.619907	2.16693	9.19031e-06	0.00054481	0.000467179	1024	tags=40%, list=14%, signal=34%	DNA Repair	none
Yy1	psen2_kd	BP	GO:0006082	organic acid metabolic process	426	-0.366447	-1.61885	9.12906e-06	0.00054481	0.000467179	1405	tags=29%, list=19%, signal=25%	NA	NA
Ap2a2	scramble	BP	GO:0033044	regulation of chromosome organization	160	0.390648	1.84888	1.37975e-05	0.000545985	0.000435163	1576	tags=36%, list=22%, signal=29%	Epigenetic	histone modification
Ap2a2	scramble	BP	GO:1902903	regulation of supramolecular fiber organization	181	-0.377645	-1.82348	1.37178e-05	0.000545985	0.000435163	2015	tags=48%, list=28%, signal=36%	NA	NA
Ap2a2	scramble	BP	GO:0000959	mitochondrial RNA metabolic process	43	0.580834	2.19479	1.39094e-05	0.000546306	0.000435419	1739	tags=60%, list=24%, signal=46%	Mitochondrial Metabolism	mitochondrial translation
Yy1	psen2_kd	BP	GO:0032787	monocarboxylic acid metabolic process	284	-0.395117	-1.69423	9.35782e-06	0.000548576	0.000470408	1253	tags=30%, list=17%, signal=26%	NA	NA
Pdhb	scramble	MF	GO:0030515	snoRNA binding	28	0.685763	2.21307	9.49629e-06	0.000553528	0.000435385	1027	tags=73%, list=14%, signal=63%	NA	NA
Pdhb	psen2_kd	BP	GO:0051984	positive regulation of chromosome segregation	23	0.709801	2.21678	1.39671e-05	0.000559904	0.000435589	1195	tags=60%, list=16%, signal=50%	NA	NA
Pdhb	psen2_kd	BP	GO:0031123	RNA 3'-end processing	80	0.495121	2.05917	1.40903e-05	0.000559904	0.000435589	2045	tags=66%, list=28%, signal=48%	NA	NA
Pdhb	psen2_kd	BP	GO:0001819	positive regulation of cytokine production	191	-0.403962	-1.86541	1.40599e-05	0.000559904	0.000435589	1364	tags=34%, list=19%, signal=28%	Immune Response	cytokine production
Ap2a2	psen2_kd	BP	GO:0032465	regulation of cytokinesis	45	0.568661	2.12795	3.14322e-05	0.000560365	0.000414697	715	tags=29%, list=10%, signal=26%	Cell Cycle	none
Ap2a2	psen2_kd	CC	GO:0098797	plasma membrane protein complex	119	-0.419744	-1.8907	3.14788e-05	0.000560365	0.000414697	1862	tags=42%, list=25%, signal=32%	NA	NA
Ap2a2	scramble	BP	GO:0051493	regulation of cytoskeleton organization	229	-0.359207	-1.78619	1.44875e-05	0.000564797	0.000450156	2024	tags=46%, list=28%, signal=35%	Structural Stabilization	none
Pdhb	psen2_kd	BP	GO:0006261	DNA-templated DNA replication	83	0.499681	2.08625	1.46265e-05	0.000568389	0.000442191	1725	tags=48%, list=24%, signal=37%	Cell Cycle	DNA replication
Pdhb	psen2_kd	BP	GO:0006354	DNA-templated transcription, elongation	83	0.499681	2.08625	1.46265e-05	0.000568389	0.000442191	1344	tags=47%, list=18%, signal=39%	NA	NA
Pdhb	psen2_kd	BP	GO:0006310	DNA recombination	155	0.399015	1.83809	1.45638e-05	0.000568389	0.000442191	1912	tags=45%, list=26%, signal=34%	Cell Cycle	none
Ddx1	psen2_kd	BP	GO:0034502	protein localization to chromosome	69	0.7015	1.84643	4.4316e-06	0.00056865	0.000479569	712	tags=30%, list=10%, signal=27%	NA	NA
Yy1	psen2_kd	CC	GO:0005769	early endosome	176	-0.454724	-1.86227	9.81844e-06	0.000569254	0.000488139	1934	tags=46%, list=27%, signal=35%	Endolysosome	early endosome
Dlat	psen2_kd	BP	GO:0000070	mitotic sister chromatid segregation	113	0.544658	2.08004	1.61917e-06	0.00056984	0.000518021	689	tags=23%, list=9%, signal=21%	Cell Cycle	microtubule cytoskeleton organization involved in mitosis
Ap2a2	scramble	BP	GO:0051983	regulation of chromosome segregation	83	0.480779	2.04161	1.47553e-05	0.000571009	0.000455108	1904	tags=54%, list=26%, signal=40%	NA	NA
Arhgef2	scramble	BP	GO:0051028	mRNA transport	84	0.48456	2.03191	8.05203e-06	0.000578202	0.000518999	2201	tags=57%, list=31%, signal=40%	NA	NA
Ano6	scramble	CC	GO:0019866	organelle inner membrane	378	-0.361147	-1.67938	1.75571e-06	0.000578727	0.000510428	1718	tags=39%, list=24%, signal=32%	NA	NA
Ap2a2	psen2_kd	BP	GO:0045839	negative regulation of mitotic nuclear division	28	0.670092	2.27962	3.27961e-05	0.000581855	0.0004306	909	tags=40%, list=12%, signal=35%	Cell Cycle	none
Ap2a2	scramble	BP	GO:0006302	double-strand break repair	155	0.395116	1.86084	1.519e-05	0.000583542	0.000465097	2172	tags=47%, list=30%, signal=34%	DNA Repair	none
Ap2a2	psen2_kd	MF	GO:0003777	microtubule motor activity	34	0.613797	2.18604	3.33636e-05	0.000588416	0.000435456	322	tags=27%, list=4%, signal=26%	NA	NA
Ap2a2	psen2_kd	BP	GO:0031346	positive regulation of cell projection organization	172	-0.370573	-1.76124	3.33885e-05	0.000588416	0.000435456	1879	tags=39%, list=26%, signal=30%	NA	NA
Ap2a2	psen2_kd	CC	GO:0042175	nuclear outer membrane-endoplasmic reticulum membrane network	312	0.317634	1.65096	3.35077e-05	0.000588555	0.000435559	2348	tags=48%, list=32%, signal=34%	NA	NA
Ap2a2	psen2_kd	CC	GO:0043679	axon terminus	50	-0.523004	-2.02332	3.3827e-05	0.000591682	0.000437873	2291	tags=68%, list=31%, signal=47%	Synapse	none
Ap2a2	psen2_kd	BP	GO:0045786	negative regulation of cell cycle	162	0.380563	1.81012	3.39095e-05	0.000591682	0.000437873	911	tags=24%, list=12%, signal=21%	Cell Cycle	none
Ap2a2	scramble	MF	GO:0008649	rRNA methyltransferase activity	15	0.772259	2.19126	1.59575e-05	0.000595635	0.000474735	730	tags=56%, list=10%, signal=50%	Proteostasis	none
Ap2a2	scramble	MF	GO:0140102	catalytic activity, acting on a rRNA	15	0.772259	2.19126	1.59575e-05	0.000595635	0.000474735	730	tags=56%, list=10%, signal=50%	NA	NA
Ap2a2	scramble	CC	GO:0030017	sarcomere	69	-0.51273	-2.1144	1.57924e-05	0.000595635	0.000474735	2219	tags=58%, list=31%, signal=40%	NA	NA
Ap2a2	scramble	BP	GO:0009201	ribonucleoside triphosphate biosynthetic process	79	0.482091	2.02134	1.58906e-05	0.000595635	0.000474735	1791	tags=51%, list=25%, signal=39%	NA	NA
Yy1	psen2_kd	CC	GO:0000793	condensed chromosome	160	0.403902	1.80698	1.04136e-05	0.0005972	0.000512104	1962	tags=37%, list=27%, signal=28%	NA	NA
Arhgef2	scramble	MF	GO:0000978	RNA polymerase II cis-regulatory region sequence-specific DNA binding	176	0.375396	1.76943	8.57353e-06	0.000599233	0.000537876	1145	tags=30%, list=16%, signal=26%	NA	NA
Arhgef2	scramble	CC	GO:0031984	organelle subcompartment	431	-0.417716	-1.57951	8.55111e-06	0.000599233	0.000537876	1930	tags=43%, list=27%, signal=33%	NA	NA
Pdhb	psen2_kd	CC	GO:0000793	condensed chromosome	162	0.399802	1.84542	1.55927e-05	0.000601513	0.00046796	1452	tags=33%, list=20%, signal=27%	NA	NA
Pdhb	scramble	BP	GO:0048525	negative regulation of viral process	49	-0.599245	-2.12535	1.05102e-05	0.000605895	0.000476575	655	tags=30%, list=9%, signal=27%	NA	NA
Pdhb	scramble	BP	GO:0033108	mitochondrial respiratory chain complex assembly	70	0.523748	2.04876	1.0793e-05	0.000608818	0.000478874	2305	tags=67%, list=32%, signal=46%	Mitochondrial Metabolism	electron transport chain
Pdhb	scramble	MF	GO:0042393	histone binding	141	0.433097	1.91472	1.0783e-05	0.000608818	0.000478874	1636	tags=41%, list=23%, signal=32%	Epigenetic	histone modification
Arhgef2	scramble	BP	GO:0006302	double-strand break repair	155	0.390011	1.78186	8.83351e-06	0.00060928	0.000546895	1871	tags=51%, list=26%, signal=39%	DNA Repair	none
Ap2a2	psen2_kd	BP	GO:1901970	positive regulation of mitotic sister chromatid separation	13	0.804679	2.2368	3.50941e-05	0.000610337	0.000451679	741	tags=54%, list=10%, signal=48%	Cell Cycle	microtubule cytoskeleton organization involved in mitosis
siRNA control	psen2_kd	BP	GO:0032680	regulation of tumor necrosis factor production	72	0.540824	2.09144	6.5296e-06	0.000610919	0.000547208	1044	tags=36%, list=14%, signal=31%	Immune Response	cytokine production
siRNA control	psen2_kd	BP	GO:1903555	regulation of tumor necrosis factor superfamily cytokine production	72	0.540824	2.09144	6.5296e-06	0.000610919	0.000547208	1044	tags=36%, list=14%, signal=31%	Immune Response	cytokine production
Arhgef2	psen2_kd	BP	GO:0140014	mitotic nuclear division	143	0.42331	1.91987	6.83919e-06	0.000611933	0.000526758	1361	tags=34%, list=19%, signal=28%	Cell Cycle	none
Psmc3	psen2_kd	BP	GO:0044770	cell cycle phase transition	262	0.390714	1.74267	6.6266e-06	0.000612786	0.000556683	1450	tags=31%, list=20%, signal=26%	Cell Cycle	cell cycle phase transition
Yy1	psen2_kd	BP	GO:0045824	negative regulation of innate immune response	50	0.582656	2.12572	1.08183e-05	0.000613734	0.000526282	1139	tags=42%, list=16%, signal=36%	Immune Response	activation of innate immune response
Psmc3	psen2_kd	CC	GO:0000776	kinetochore	97	0.517472	2.02616	6.82211e-06	0.000619989	0.000563226	2083	tags=51%, list=29%, signal=37%	NA	NA
Psmc3	psen2_kd	BP	GO:0051306	mitotic sister chromatid separation	37	0.677065	2.20468	7.05962e-06	0.000620187	0.000563407	1418	tags=46%, list=20%, signal=37%	Cell Cycle	microtubule cytoskeleton organization involved in mitosis
Psmc3	psen2_kd	CC	GO:0000779	condensed chromosome, centromeric region	103	0.495609	1.96497	7.04867e-06	0.000620187	0.000563407	2083	tags=50%, list=29%, signal=36%	NA	NA
Ap2a2	psen2_kd	BP	GO:0000075	cell cycle checkpoint signaling	105	0.434995	1.92868	3.5861e-05	0.00062163	0.000460036	911	tags=25%, list=12%, signal=22%	Cell Cycle	cell cycle phase transition
Ap2a2	scramble	BP	GO:0009145	purine nucleoside triphosphate biosynthetic process	75	0.483202	2.01115	1.67755e-05	0.000621758	0.000495556	1791	tags=52%, list=25%, signal=40%	Cell Cycle	DNA replication
Ap2a2	psen2_kd	BP	GO:0048525	negative regulation of viral process	53	0.539762	2.0903	3.61569e-05	0.00062471	0.000462315	504	tags=23%, list=7%, signal=21%	NA	NA
Dlat	psen2_kd	BP	GO:0000280	nuclear division	197	0.45509	1.87657	1.89528e-06	0.000625323	0.000568459	938	tags=23%, list=13%, signal=21%	NA	NA
Ddx1	psen2_kd	BP	GO:0046390	ribose phosphate biosynthetic process	139	0.614212	1.74151	4.99556e-06	0.000625753	0.000527726	639	tags=22%, list=9%, signal=21%	NA	NA
Pdhb	psen2_kd	CC	GO:0030880	RNA polymerase complex	69	0.511073	2.05308	1.64422e-05	0.000629687	0.000489878	1959	tags=63%, list=27%, signal=47%	NA	NA
Pdhb	psen2_kd	BP	GO:0051607	defense response to virus	142	-0.439748	-1.94348	1.66344e-05	0.000632467	0.000492042	1058	tags=30%, list=14%, signal=26%	Immune Response	behavioral defense response
Traf3	scramble	CC	GO:0005681	spliceosomal complex	151	0.458522	1.89201	1.68956e-06	0.00063262	0.000627806	2174	tags=52%, list=30%, signal=37%	RNA Spliceosome	none
Ap2a2	psen2_kd	BP	GO:1901988	negative regulation of cell cycle phase transition	124	0.42583	1.92459	3.67968e-05	0.000633696	0.000468965	1564	tags=36%, list=21%, signal=29%	Cell Cycle	cell cycle phase transition
Psmc3	psen2_kd	BP	GO:1902850	microtubule cytoskeleton organization involved in mitosis	88	0.520231	1.98189	7.36303e-06	0.000636238	0.000577988	1545	tags=39%, list=21%, signal=31%	Cell Cycle	microtubule cytoskeleton organization involved in mitosis
Psmc3	psen2_kd	BP	GO:1902850	microtubule cytoskeleton organization involved in mitosis	88	0.520231	1.98189	7.36303e-06	0.000636238	0.000577988	1545	tags=39%, list=21%, signal=31%	Structural Stabilization	microtubule polymerization or depolymerization
Ap2a2	psen2_kd	BP	GO:0010975	regulation of neuron projection development	194	-0.358204	-1.72544	3.72187e-05	0.000638881	0.000472803	1867	tags=36%, list=26%, signal=28%	Synapse	none
Yy1	psen2_kd	CC	GO:1990351	transporter complex	118	-0.485312	-1.89512	1.13893e-05	0.000639255	0.000548166	1386	tags=44%, list=19%, signal=36%	NA	NA
Pdha1	scramble	MF	GO:0003724	RNA helicase activity	56	0.60405	2.12342	5.11288e-06	0.000642762	0.000553447	1869	tags=60%, list=26%, signal=45%	NA	NA
Pdha1	scramble	MF	GO:0008186	ATP-dependent activity, acting on RNA	56	0.60405	2.12342	5.11288e-06	0.000642762	0.000553447	1869	tags=60%, list=26%, signal=45%	NA	NA
Pdha1	scramble	CC	GO:0000793	condensed chromosome	160	0.450128	1.8682	4.89926e-06	0.000642762	0.000553447	1778	tags=43%, list=25%, signal=33%	NA	NA
Yy1	psen2_kd	BP	GO:2000278	regulation of DNA biosynthetic process	66	0.532415	2.06485	1.19486e-05	0.00064533	0.000553375	546	tags=24%, list=8%, signal=23%	Cell Cycle	none
Yy1	psen2_kd	BP	GO:0006338	chromatin remodeling	263	0.347431	1.67121	1.18982e-05	0.00064533	0.000553375	1648	tags=37%, list=23%, signal=29%	Epigenetic	none
Yy1	psen2_kd	BP	GO:0098657	import into cell	397	-0.368094	-1.62188	1.19868e-05	0.00064533	0.000553375	1229	tags=26%, list=17%, signal=23%	NA	NA
Yy1	psen2_kd	BP	GO:0045087	innate immune response	372	0.316474	1.56731	1.1641e-05	0.00064533	0.000553375	722	tags=16%, list=10%, signal=16%	Immune Response	none
Pdhb	psen2_kd	BP	GO:0034341	response to interferon-gamma	58	-0.565978	-2.13687	1.71234e-05	0.00064641	0.000502888	1326	tags=46%, list=18%, signal=38%	Immune Response	none
Psmc3	psen2_kd	BP	GO:0061615	glycolytic process through fructose-6-phosphate	19	-0.800035	-2.20104	7.6342e-06	0.00064903	0.000589609	844	tags=71%, list=12%, signal=63%	NA	NA
Pdha1	psen2_kd	BP	GO:0001817	regulation of cytokine production	288	-0.371685	-1.71834	4.39756e-06	0.000653899	0.000554006	1439	tags=34%, list=20%, signal=28%	Immune Response	cytokine production
Pdha1	psen2_kd	MF	GO:0140640	catalytic activity, acting on a nucleic acid	387	0.380852	1.70535	4.44661e-06	0.000653899	0.000554006	1578	tags=35%, list=22%, signal=29%	NA	NA
Arhgef2	psen2_kd	CC	GO:0005768	endosome	492	-0.388071	-1.56447	7.43552e-06	0.000654202	0.000563143	2307	tags=48%, list=32%, signal=35%	Endolysosome	none
Arhgef2	psen2_kd	BP	GO:0000725	recombinational repair	91	0.501925	2.09533	7.56997e-06	0.000655113	0.000563927	1639	tags=45%, list=23%, signal=35%	DNA Repair	none
Ddx1	psen2_kd	BP	GO:0009161	ribonucleoside monophosphate metabolic process	37	0.789782	1.92743	5.3926e-06	0.000659778	0.000556421	433	tags=24%, list=6%, signal=23%	NA	NA
Pdhb	scramble	BP	GO:0001510	RNA methylation	53	0.592609	2.2155	1.24258e-05	0.00066516	0.000523191	2370	tags=72%, list=33%, signal=49%	NA	NA
Pdhb	scramble	CC	GO:0005747	mitochondrial respiratory chain complex I	37	0.632047	2.19354	1.23991e-05	0.00066516	0.000523191	1886	tags=66%, list=26%, signal=49%	Mitochondrial Metabolism	electron transport chain
Pdhb	scramble	CC	GO:0030964	NADH dehydrogenase complex	37	0.632047	2.19354	1.23991e-05	0.00066516	0.000523191	1886	tags=66%, list=26%, signal=49%	Mitochondrial Metabolism	electron transport chain
Pdhb	scramble	CC	GO:0045271	respiratory chain complex I	37	0.632047	2.19354	1.23991e-05	0.00066516	0.000523191	1886	tags=66%, list=26%, signal=49%	Mitochondrial Metabolism	electron transport chain
Pdhb	scramble	CC	GO:0070469	respirasome	61	0.555029	2.10291	1.21978e-05	0.00066516	0.000523191	2078	tags=66%, list=29%, signal=48%	Mitochondrial Metabolism	electron transport chain
Ap2a2	scramble	CC	GO:0045239	tricarboxylic acid cycle enzyme complex	19	0.734825	2.28756	1.83226e-05	0.000673979	0.000537178	1324	tags=64%, list=18%, signal=52%	Mitochondrial Metabolism	tricarboxylic acid cycle
Ap2a2	scramble	BP	GO:0000725	recombinational repair	88	0.459299	1.97838	1.84406e-05	0.000673979	0.000537178	1515	tags=37%, list=21%, signal=30%	DNA Repair	none
Pdhb	scramble	CC	GO:0098803	respiratory chain complex	60	0.559414	2.1223	1.27832e-05	0.000677379	0.000532802	2078	tags=67%, list=29%, signal=48%	Mitochondrial Metabolism	electron transport chain
Ap2a2	scramble	BP	GO:0000724	double-strand break repair via homologous recombination	86	0.467238	1.99193	1.87278e-05	0.000679753	0.000541779	1515	tags=38%, list=21%, signal=30%	DNA Repair	none
Arhgef2	scramble	BP	GO:0000280	nuclear division	192	0.364948	1.74125	9.99789e-06	0.000680636	0.000610944	1397	tags=30%, list=19%, signal=25%	NA	NA
Ifih1	psen2_kd	BP	GO:0009615	response to virus	170	0.47119	1.91449	9.04985e-07	0.000681066	0.000681066	900	tags=29%, list=12%, signal=26%	Immune Response	behavioral defense response
Ap2a2	scramble	MF	GO:0030515	snoRNA binding	28	0.641238	2.15433	1.89653e-05	0.000683661	0.000544894	1077	tags=70%, list=15%, signal=60%	NA	NA
Arhgef2	psen2_kd	BP	GO:0000278	mitotic cell cycle	427	0.29578	1.53785	8.04444e-06	0.000684945	0.000589607	1361	tags=27%, list=19%, signal=24%	Cell Cycle	none
Ap2a2	psen2_kd	BP	GO:0008608	attachment of spindle microtubules to kinetochore	28	0.665405	2.26368	4.0152e-05	0.000687002	0.000508414	820	tags=44%, list=11%, signal=39%	NA	NA
Yy1	psen2_kd	BP	GO:0006270	DNA replication initiation	24	0.720361	2.25439	1.34227e-05	0.000687553	0.000589582	1449	tags=81%, list=20%, signal=65%	Cell Cycle	DNA replication
Yy1	psen2_kd	BP	GO:0035456	response to interferon-beta	32	0.665302	2.23381	1.31762e-05	0.000687553	0.000589582	915	tags=48%, list=13%, signal=43%	NA	NA
Yy1	psen2_kd	CC	GO:0005684	U2-type spliceosomal complex	79	0.508323	2.06028	1.30293e-05	0.000687553	0.000589582	1691	tags=38%, list=23%, signal=29%	RNA Spliceosome	none
Yy1	psen2_kd	BP	GO:0046034	ATP metabolic process	139	-0.470804	-1.87719	1.31084e-05	0.000687553	0.000589582	1486	tags=42%, list=21%, signal=34%	NA	NA
Yy1	psen2_kd	CC	GO:0012506	vesicle membrane	317	-0.384772	-1.65963	1.34184e-05	0.000687553	0.000589582	2017	tags=42%, list=28%, signal=32%	NA	NA
Yy1	psen2_kd	BP	GO:0006275	regulation of DNA replication	70	0.527965	2.0692	1.35619e-05	0.000688006	0.000589971	1620	tags=58%, list=22%, signal=46%	Cell Cycle	DNA replication
Ddx1	psen2_kd	BP	GO:0009259	ribonucleotide metabolic process	261	0.554507	1.62174	5.80752e-06	0.000694395	0.000585615	984	tags=24%, list=14%, signal=21%	NA	NA
Ap2a2	psen2_kd	BP	GO:0061572	actin filament bundle organization	75	-0.473984	-1.96708	4.07649e-05	0.000695238	0.000514509	2271	tags=61%, list=31%, signal=42%	Structural Stabilization	actin filament organization
Ap2a2	psen2_kd	BP	GO:0006081	cellular aldehyde metabolic process	40	-0.571136	-2.07635	4.0952e-05	0.000695582	0.000514764	1408	tags=58%, list=19%, signal=47%	NA	NA
Ap2a2	psen2_kd	CC	GO:0098562	cytoplasmic side of membrane	85	-0.444841	-1.88146	4.10482e-05	0.000695582	0.000514764	2641	tags=66%, list=36%, signal=42%	NA	NA
Ap2a2	psen2_kd	BP	GO:0000724	double-strand break repair via homologous recombination	89	0.445772	1.93785	4.11973e-05	0.000695879	0.000514983	1944	tags=47%, list=27%, signal=35%	DNA Repair	none
Arhgef2	scramble	CC	GO:0005684	U2-type spliceosomal complex	79	0.488065	2.04526	1.03667e-05	0.000696698	0.000625362	1863	tags=50%, list=26%, signal=37%	RNA Spliceosome	none
siRNA control	psen2_kd	BP	GO:0045071	negative regulation of viral genome replication	32	0.686202	2.20284	7.57945e-06	0.000696918	0.000624239	123	tags=24%, list=2%, signal=23%	NA	NA
Ap2a2	scramble	BP	GO:0000819	sister chromatid segregation	141	0.397883	1.85588	1.9532e-05	0.000699298	0.000557357	1904	tags=45%, list=26%, signal=34%	NA	NA
Ap2a2	scramble	BP	GO:0043484	regulation of RNA splicing	120	0.420615	1.91614	1.96863e-05	0.000700061	0.000557965	2191	tags=54%, list=30%, signal=39%	RNA Spliceosome	none
Ap2a2	scramble	BP	GO:0006282	regulation of DNA repair	117	0.420023	1.90403	1.9848e-05	0.000701074	0.000558773	1904	tags=45%, list=26%, signal=33%	DNA Repair	DNA repair complex
Pdhb	scramble	BP	GO:0009451	RNA modification	113	0.460324	1.97711	1.34463e-05	0.000705394	0.000554838	2306	tags=55%, list=32%, signal=38%	NA	NA
Yy1	psen2_kd	MF	GO:0140098	catalytic activity, acting on RNA	263	0.345456	1.66171	1.42609e-05	0.000709817	0.000608674	1726	tags=35%, list=24%, signal=28%	NA	NA
Yy1	psen2_kd	BP	GO:0034660	ncRNA metabolic process	429	0.300429	1.52544	1.41355e-05	0.000709817	0.000608674	1790	tags=32%, list=25%, signal=26%	NA	NA
Pdhb	psen2_kd	BP	GO:0010564	regulation of cell cycle process	355	0.321199	1.63173	1.89511e-05	0.00071033	0.000552617	1296	tags=25%, list=18%, signal=22%	Cell Cycle	none
Yy1	psen2_kd	MF	GO:0017116	single-stranded DNA helicase activity	14	0.827602	2.22356	1.44227e-05	0.00071116	0.000609825	720	tags=75%, list=10%, signal=68%	DNA Repair	none
Pdhb	psen2_kd	BP	GO:0001817	regulation of cytokine production	285	-0.359741	-1.74061	1.91614e-05	0.000713154	0.000554813	1430	tags=33%, list=20%, signal=28%	Immune Response	cytokine production
Itgav	scramble	CC	GO:0098590	plasma membrane region	344	0.394606	1.72191	2.7044e-07	0.000713692	0.000625998	2230	tags=50%, list=30%, signal=36%	NA	NA
Pdhb	scramble	CC	GO:0005746	mitochondrial respirasome	60	0.557183	2.11384	1.38548e-05	0.000719626	0.000566032	2078	tags=67%, list=29%, signal=48%	Mitochondrial Metabolism	electron transport chain
Pdhb	psen2_kd	MF	GO:0017116	single-stranded DNA helicase activity	14	0.789046	2.17118	1.94768e-05	0.000719825	0.000560003	1582	tags=94%, list=22%, signal=74%	DNA Repair	none
Psmc3	psen2_kd	CC	GO:0005840	ribosome	202	-0.417298	-1.76813	8.68187e-06	0.000726383	0.00065988	2253	tags=51%, list=31%, signal=36%	Proteostasis	translation
Ap2a2	scramble	BP	GO:0009206	purine ribonucleoside triphosphate biosynthetic process	74	0.49115	2.04148	2.09195e-05	0.000728923	0.000580969	1791	tags=54%, list=25%, signal=41%	Cell Cycle	DNA replication
Ap2a2	scramble	BP	GO:0032970	regulation of actin filament-based process	162	-0.393669	-1.86952	2.09439e-05	0.000728923	0.000580969	2024	tags=49%, list=28%, signal=36%	NA	NA
Ap2a2	scramble	CC	GO:0098794	postsynapse	339	-0.316157	-1.64283	2.10519e-05	0.000728923	0.000580969	2328	tags=47%, list=32%, signal=34%	Synapse	postsynapse organization
Ap2a2	psen2_kd	BP	GO:0035456	response to interferon-beta	32	0.620282	2.18488	4.33546e-05	0.000729986	0.000540225	1163	tags=52%, list=16%, signal=44%	NA	NA
Dlat	psen2_kd	CC	GO:0005740	mitochondrial envelope	497	0.348678	1.57958	2.35695e-06	0.000731903	0.000665346	2197	tags=44%, list=30%, signal=33%	Mitochondrial Metabolism	none
Pdha1	scramble	BP	GO:0032200	telomere organization	99	0.52097	2.01742	5.96936e-06	0.000732981	0.00063113	1765	tags=42%, list=24%, signal=32%	NA	NA
Dlat	scramble	BP	GO:0006325	chromatin organization	331	0.389613	1.74439	1.40081e-06	0.000733185	0.0006805	1915	tags=39%, list=26%, signal=31%	NA	NA
Psmc3	psen2_kd	BP	GO:0010965	regulation of mitotic sister chromatid separation	34	0.676877	2.16798	8.90462e-06	0.000733379	0.000666236	1418	tags=47%, list=20%, signal=38%	Cell Cycle	microtubule cytoskeleton organization involved in mitosis
Pdha1	psen2_kd	BP	GO:0033044	regulation of chromosome organization	159	0.486246	1.97603	5.12827e-06	0.000733758	0.000621666	2008	tags=46%, list=27%, signal=34%	Epigenetic	histone modification
Arhgef2	psen2_kd	BP	GO:0045071	negative regulation of viral genome replication	33	0.665472	2.27884	8.7582e-06	0.000733882	0.000631732	226	tags=34%, list=3%, signal=33%	NA	NA
Psmc3	psen2_kd	BP	GO:1901136	carbohydrate derivative catabolic process	137	-0.469542	-1.88941	9.0509e-06	0.000733958	0.000666762	1259	tags=36%, list=17%, signal=31%	NA	NA
Pdhb	scramble	BP	GO:0006281	DNA repair	327	0.341022	1.67217	1.43196e-05	0.000736475	0.000579285	2021	tags=36%, list=28%, signal=27%	DNA Repair	none
siRNA control	psen2_kd	BP	GO:1903900	regulation of viral life cycle	74	0.530842	2.08536	8.17795e-06	0.000739203	0.000662115	428	tags=18%, list=6%, signal=17%	NA	NA
Yy1	psen2_kd	BP	GO:0140014	mitotic nuclear division	142	0.421248	1.86791	1.51458e-05	0.000739898	0.000634468	1803	tags=39%, list=25%, signal=30%	Cell Cycle	none
Ap2a2	psen2_kd	CC	GO:0030425	dendrite	264	-0.325716	-1.62217	4.439e-05	0.000745048	0.000551371	2291	tags=46%, list=31%, signal=33%	Synapse	postsynapse organization
Ap2a2	scramble	MF	GO:0015453	oxidoreduction-driven active transmembrane transporter activity	17	0.751612	2.23687	2.17219e-05	0.00074663	0.000595082	912	tags=71%, list=13%, signal=62%	NA	NA
Ap2a2	scramble	BP	GO:0051168	nuclear export	117	0.41862	1.89767	2.1847e-05	0.00074663	0.000595082	1799	tags=53%, list=25%, signal=41%	NA	NA
siRNA control	psen2_kd	BP	GO:0002637	regulation of immunoglobulin production	30	0.688788	2.20285	8.40026e-06	0.000746643	0.000668779	781	tags=40%, list=11%, signal=36%	Immune Response	adaptive immune response
Arhgef2	scramble	MF	GO:0008173	RNA methyltransferase activity	38	0.612922	2.15769	1.12688e-05	0.000747738	0.000671176	1715	tags=64%, list=24%, signal=49%	NA	NA
siRNA control	psen2_kd	BP	GO:0050867	positive regulation of cell activation	131	0.433045	1.85848	8.55595e-06	0.000748014	0.000670007	826	tags=26%, list=11%, signal=23%	NA	NA
Arhgef2	scramble	BP	GO:0010564	regulation of cell cycle process	348	0.29889	1.51991	1.14219e-05	0.000748419	0.000671787	1920	tags=43%, list=27%, signal=33%	Cell Cycle	none
Ap2a2	psen2_kd	BP	GO:0051650	establishment of vesicle localization	127	-0.404285	-1.82826	4.48402e-05	0.000750222	0.0005552	2344	tags=49%, list=32%, signal=34%	NA	NA
siRNA control	psen2_kd	BP	GO:0002694	regulation of leukocyte activation	192	0.403895	1.8343	8.72592e-06	0.00075057	0.000672296	847	tags=23%, list=11%, signal=21%	Immune Response	none
siRNA control	psen2_kd	BP	GO:0002252	immune effector process	239	0.37428	1.73728	8.879e-06	0.000751615	0.000673232	781	tags=23%, list=11%, signal=21%	NA	NA
Ddx1	psen2_kd	BP	GO:0002832	negative regulation of response to biotic stimulus	60	0.708645	1.82961	6.45344e-06	0.000754479	0.000636287	977	tags=40%, list=14%, signal=35%	NA	NA
Arhgef2	scramble	MF	GO:0003729	mRNA binding	237	0.341294	1.65434	1.18907e-05	0.000769518	0.000690726	1930	tags=43%, list=27%, signal=32%	NA	NA
Ap2a2	scramble	BP	GO:2001251	negative regulation of chromosome organization	60	0.512258	2.03208	2.27396e-05	0.000772121	0.000615399	1570	tags=49%, list=22%, signal=39%	Epigenetic	none
Ap2a2	psen2_kd	BP	GO:0046365	monosaccharide catabolic process	28	-0.629553	-2.12223	4.68443e-05	0.000781281	0.000578185	718	tags=66%, list=10%, signal=59%	NA	NA
Ddx1	psen2_kd	MF	GO:0016614	oxidoreductase activity, acting on CH-OH group of donors	68	0.694704	1.8285	6.84682e-06	0.000783068	0.000660397	874	tags=29%, list=12%, signal=26%	NA	NA
Ap2a2	psen2_kd	BP	GO:0007167	enzyme linked receptor protein signaling pathway	294	-0.316462	-1.59938	4.72697e-05	0.000785896	0.0005816	1573	tags=31%, list=22%, signal=26%	NA	NA
Ddx1	psen2_kd	CC	GO:1905369	endopeptidase complex	67	0.698893	1.83291	7.09192e-06	0.000793842	0.000669484	794	tags=26%, list=11%, signal=23%	NA	NA
Ap2a2	psen2_kd	BP	GO:0050684	regulation of mRNA processing	93	0.449658	1.97351	4.82054e-05	0.000796443	0.000589406	1918	tags=51%, list=26%, signal=38%	NA	NA
Ap2a2	psen2_kd	CC	GO:0098978	glutamatergic synapse	248	-0.334558	-1.64325	4.80605e-05	0.000796443	0.000589406	2127	tags=45%, list=29%, signal=33%	Synapse	none
Itgav	scramble	MF	GO:0003779	actin binding	185	0.460382	1.86647	9.0983e-07	0.000800347	0.000702006	1465	tags=40%, list=20%, signal=33%	NA	NA
Itgav	scramble	CC	GO:0098798	mitochondrial protein-containing complex	227	-0.444728	-1.86129	7.97474e-07	0.000800347	0.000702006	2151	tags=50%, list=29%, signal=36%	Mitochondrial Metabolism	electron transport chain
Itgav	scramble	BP	GO:1901701	cellular response to oxygen-containing compound	433	0.377292	1.67945	4.86429e-07	0.000800347	0.000702006	1167	tags=23%, list=16%, signal=21%	NA	NA
Itgav	scramble	MF	GO:0008092	cytoskeletal protein binding	446	0.365438	1.63339	7.78176e-07	0.000800347	0.000702006	1428	tags=30%, list=20%, signal=26%	NA	NA
Ap2a2	scramble	CC	GO:0048471	perinuclear region of cytoplasm	324	-0.319434	-1.65551	2.42641e-05	0.000818604	0.000652447	1997	tags=37%, list=27%, signal=28%	NA	NA
Pdhb	psen2_kd	CC	GO:0000428	DNA-directed RNA polymerase complex	68	0.515746	2.07371	2.23305e-05	0.000819561	0.000637595	1959	tags=64%, list=27%, signal=47%	NA	NA
Pdhb	scramble	BP	GO:0000462	maturation of SSU-rRNA from tricistronic rRNA transcript (SSU-rRNA, 5.8S rRNA, LSU-rRNA)	29	0.674516	2.17595	1.62657e-05	0.000820481	0.000645361	1782	tags=70%, list=25%, signal=53%	Proteostasis	none
Pdhb	scramble	CC	GO:0034708	methyltransferase complex	66	0.527189	2.05022	1.62108e-05	0.000820481	0.000645361	2001	tags=55%, list=28%, signal=40%	NA	NA
Ap2a2	psen2_kd	BP	GO:0006275	regulation of DNA replication	72	0.485163	2.00198	5.08521e-05	0.000837554	0.00061983	1776	tags=53%, list=24%, signal=40%	Cell Cycle	DNA replication
Ap2a2	psen2_kd	BP	GO:0019320	hexose catabolic process	26	-0.642753	-2.11808	5.13991e-05	0.000843934	0.000624551	943	tags=53%, list=13%, signal=47%	NA	NA
Ap2a2	psen2_kd	CC	GO:0055037	recycling endosome	73	-0.46823	-1.92889	5.1586e-05	0.000844381	0.000624882	2130	tags=43%, list=29%, signal=31%	Endolysosome	recycling endosome
Pdha1	scramble	BP	GO:0006636	unsaturated fatty acid biosynthetic process	18	-0.789363	-2.24523	7.06887e-06	0.000848264	0.000730393	557	tags=53%, list=8%, signal=49%	Lipid Metabolism	fatty acid biosynthetic process
Pdhb	psen2_kd	BP	GO:0006270	DNA replication initiation	24	0.70909	2.24768	2.34163e-05	0.000853482	0.000663985	1582	tags=73%, list=22%, signal=57%	Cell Cycle	DNA replication
Pdhb	psen2_kd	BP	GO:0033260	nuclear DNA replication	21	0.714782	2.20413	2.45677e-05	0.000854213	0.000664554	1229	tags=58%, list=17%, signal=49%	Cell Cycle	DNA replication
Pdhb	psen2_kd	BP	GO:0033046	negative regulation of sister chromatid segregation	26	0.662035	2.14717	2.447e-05	0.000854213	0.000664554	355	tags=25%, list=5%, signal=24%	NA	NA
Pdhb	psen2_kd	BP	GO:0033048	negative regulation of mitotic sister chromatid segregation	26	0.662035	2.14717	2.447e-05	0.000854213	0.000664554	355	tags=25%, list=5%, signal=24%	Cell Cycle	microtubule cytoskeleton organization involved in mitosis
Pdhb	psen2_kd	BP	GO:0045841	negative regulation of mitotic metaphase/anaphase transition	26	0.662035	2.14717	2.447e-05	0.000854213	0.000664554	355	tags=25%, list=5%, signal=24%	Cell Cycle	cell cycle phase transition
Pdhb	psen2_kd	BP	GO:1902100	negative regulation of metaphase/anaphase transition of cell cycle	26	0.662035	2.14717	2.447e-05	0.000854213	0.000664554	355	tags=25%, list=5%, signal=24%	Cell Cycle	cell cycle phase transition
Pdhb	psen2_kd	BP	GO:1905819	negative regulation of chromosome separation	26	0.662035	2.14717	2.447e-05	0.000854213	0.000664554	355	tags=25%, list=5%, signal=24%	NA	NA
Pdhb	psen2_kd	BP	GO:2000816	negative regulation of mitotic sister chromatid separation	26	0.662035	2.14717	2.447e-05	0.000854213	0.000664554	355	tags=25%, list=5%, signal=24%	Cell Cycle	microtubule cytoskeleton organization involved in mitosis
Ano6	scramble	CC	GO:0098552	side of membrane	193	0.459713	1.84246	2.76345e-06	0.000857319	0.000756141	1246	tags=37%, list=17%, signal=32%	NA	NA
Tlr4	scramble	CC	GO:0005938	cell cortex	139	0.484439	2.0306	7.898e-07	0.000859185	0.000805273	1222	tags=34%, list=17%, signal=29%	Structural Stabilization	none
Tlr4	scramble	BP	GO:0030029	actin filament-based process	328	0.375768	1.7241	9.80991e-07	0.000859185	0.000805273	1786	tags=41%, list=25%, signal=33%	NA	NA
Tlr4	scramble	CC	GO:0098590	plasma membrane region	345	0.360594	1.66517	9.70637e-07	0.000859185	0.000805273	1466	tags=36%, list=20%, signal=30%	NA	NA
Arhgef2	scramble	BP	GO:0000470	maturation of LSU-rRNA	28	0.689852	2.26369	1.35172e-05	0.000864111	0.000775633	1599	tags=72%, list=22%, signal=56%	Proteostasis	none
Ddx1	psen2_kd	CC	GO:0101031	chaperone complex	27	0.810555	1.90202	7.99474e-06	0.000865431	0.000729858	653	tags=50%, list=9%, signal=46%	Proteostasis	none
Ddx1	psen2_kd	BP	GO:0009988	cell-cell recognition	22	0.843631	1.89522	8.06047e-06	0.000865431	0.000729858	573	tags=48%, list=8%, signal=45%	NA	NA
Ap2a2	scramble	BP	GO:0007264	small GTPase mediated signal transduction	185	-0.366156	-1.77457	2.58718e-05	0.000867283	0.000691245	2183	tags=44%, list=30%, signal=31%	NA	NA
Yy1	psen2_kd	BP	GO:1901988	negative regulation of cell cycle phase transition	121	0.440089	1.89058	1.79349e-05	0.000868117	0.000744417	1162	tags=29%, list=16%, signal=24%	Cell Cycle	cell cycle phase transition
Ticam1	psen2_kd	BP	GO:0002832	negative regulation of response to biotic stimulus	60	0.650787	2.2616	7.90205e-07	0.000868474	0.000847958	382	tags=30%, list=5%, signal=29%	NA	NA
Ticam1	psen2_kd	BP	GO:0019079	viral genome replication	78	0.598813	2.17985	5.71779e-07	0.000868474	0.000847958	604	tags=23%, list=8%, signal=21%	NA	NA
Ticam1	psen2_kd	BP	GO:0098542	defense response to other organism	447	0.343328	1.5556	8.21329e-07	0.000868474	0.000847958	661	tags=15%, list=9%, signal=14%	Immune Response	none
Dlat	psen2_kd	BP	GO:0000278	mitotic cell cycle	436	0.366555	1.63978	2.96249e-06	0.000868834	0.000789825	1207	tags=22%, list=17%, signal=19%	Cell Cycle	none
Pdhb	scramble	BP	GO:0000380	alternative mRNA splicing, via spliceosome	46	0.599752	2.18099	1.7576e-05	0.000878128	0.000690704	2319	tags=70%, list=32%, signal=48%	RNA Spliceosome	none
Sqstm1	psen2_kd	BP	GO:0009617	response to bacterium	208	0.509539	1.91097	8.04151e-07	0.000880915	0.000850443	740	tags=23%, list=10%, signal=22%	NA	NA
Sqstm1	psen2_kd	BP	GO:0045087	innate immune response	371	0.437883	1.73035	7.20758e-07	0.000880915	0.000850443	563	tags=15%, list=8%, signal=15%	Immune Response	none
Sqstm1	psen2_kd	BP	GO:0140546	defense response to symbiont	417	0.427676	1.69995	8.31366e-07	0.000880915	0.000850443	1055	tags=21%, list=14%, signal=19%	NA	NA
Ddx1	psen2_kd	CC	GO:0005838	proteasome regulatory particle	21	0.845543	1.88172	8.55515e-06	0.000882522	0.000744271	438	tags=30%, list=6%, signal=29%	Proteostasis	proteasomal protein catabolic process
Ddx1	psen2_kd	CC	GO:0022626	cytosolic ribosome	103	0.643552	1.77249	8.43141e-06	0.000882522	0.000744271	814	tags=31%, list=11%, signal=28%	Proteostasis	none
Pdhb	psen2_kd	MF	GO:0004386	helicase activity	110	0.441349	1.914	2.56926e-05	0.000887486	0.000690438	2136	tags=58%, list=29%, signal=42%	NA	NA
Ap2a2	psen2_kd	BP	GO:0140352	export from cell	363	-0.305757	-1.58948	5.45512e-05	0.000890161	0.000658761	2714	tags=52%, list=37%, signal=34%	NA	NA
Arhgef2	psen2_kd	BP	GO:0000724	double-strand break repair via homologous recombination	88	0.499278	2.07654	1.08029e-05	0.000891074	0.000767045	1785	tags=48%, list=25%, signal=37%	DNA Repair	none
Dlat	scramble	BP	GO:0008380	RNA splicing	302	0.397412	1.75586	1.98706e-06	0.000892024	0.000827925	2620	tags=54%, list=36%, signal=36%	RNA Spliceosome	none
Dlat	scramble	MF	GO:0003682	chromatin binding	307	0.386578	1.70844	2.04514e-06	0.000892024	0.000827925	2458	tags=51%, list=34%, signal=35%	NA	NA
Iqgap1	scramble	CC	GO:0071011	precatalytic spliceosome	44	0.619281	2.16776	4.50956e-06	0.000892679	0.000873574	1533	tags=64%, list=21%, signal=51%	RNA Spliceosome	none
Iqgap1	scramble	BP	GO:0042274	ribosomal small subunit biogenesis	92	0.50378	2.02337	4.56916e-06	0.000892679	0.000873574	1447	tags=47%, list=20%, signal=38%	Proteostasis	none
Psmc3	psen2_kd	BP	GO:0006338	chromatin remodeling	262	0.384999	1.71718	1.12353e-05	0.000897292	0.000815142	2113	tags=48%, list=29%, signal=35%	Epigenetic	none
Pdhb	scramble	BP	GO:0022603	regulation of anatomical structure morphogenesis	294	-0.356816	-1.68026	1.82688e-05	0.000898914	0.000707054	1885	tags=44%, list=26%, signal=34%	NA	NA
Pdhb	scramble	BP	GO:0006974	cellular response to DNA damage stimulus	465	0.3065	1.56445	1.83347e-05	0.000898914	0.000707054	1637	tags=29%, list=23%, signal=24%	DNA Repair	DNA damage response
Yy1	psen2_kd	CC	GO:0035861	site of double-strand break	46	0.580571	2.07909	1.90724e-05	0.000899729	0.000771524	1622	tags=47%, list=22%, signal=37%	NA	NA
Yy1	psen2_kd	BP	GO:1901991	negative regulation of mitotic cell cycle phase transition	82	0.4855	1.99196	1.8882e-05	0.000899729	0.000771524	932	tags=30%, list=13%, signal=27%	Cell Cycle	cell cycle phase transition
Yy1	psen2_kd	BP	GO:0016050	vesicle organization	211	-0.412867	-1.72451	1.90996e-05	0.000899729	0.000771524	2144	tags=45%, list=30%, signal=33%	NA	NA
Pdhb	psen2_kd	BP	GO:0090307	mitotic spindle assembly	43	0.579767	2.11693	2.63913e-05	0.00089986	0.000700065	636	tags=29%, list=9%, signal=27%	Cell Cycle	microtubule cytoskeleton organization involved in mitosis
Pdhb	psen2_kd	CC	GO:0098800	inner mitochondrial membrane protein complex	100	0.455462	1.94207	2.62324e-05	0.00089986	0.000700065	2443	tags=70%, list=33%, signal=47%	Mitochondrial Metabolism	mitochondrial membrane organization
Pdhb	psen2_kd	CC	GO:0098800	inner mitochondrial membrane protein complex	100	0.455462	1.94207	2.62324e-05	0.00089986	0.000700065	2443	tags=70%, list=33%, signal=47%	Mitochondrial Metabolism	electron transport chain
Ticam1	psen2_kd	BP	GO:0009617	response to bacterium	209	0.443619	1.86786	1.0227e-06	0.000901169	0.00087988	507	tags=17%, list=7%, signal=16%	NA	NA
Yy1	psen2_kd	BP	GO:0007059	chromosome segregation	222	0.362332	1.71298	1.9394e-05	0.000905511	0.000776483	1868	tags=35%, list=26%, signal=27%	NA	NA
Pdhb	psen2_kd	BP	GO:0050776	regulation of immune response	354	-0.337967	-1.67168	2.68011e-05	0.000907973	0.000706377	1799	tags=38%, list=25%, signal=31%	NA	NA
Psmc3	psen2_kd	BP	GO:0007098	centrosome cycle	56	0.590404	2.08994	1.1556e-05	0.000909128	0.000825894	1123	tags=41%, list=16%, signal=35%	Cell Cycle	none
Yy1	psen2_kd	MF	GO:0003697	single-stranded DNA binding	81	0.503454	2.06643	1.98465e-05	0.000912199	0.000782217	1625	tags=45%, list=22%, signal=35%	DNA Repair	none
Yy1	psen2_kd	BP	GO:0006754	ATP biosynthetic process	68	-0.551715	-1.98338	1.9883e-05	0.000912199	0.000782217	1486	tags=46%, list=21%, signal=37%	Mitochondrial Metabolism	none
Arhgef2	psen2_kd	CC	GO:0070603	SWI/SNF superfamily-type complex	67	0.555175	2.22355	1.13628e-05	0.0009196	0.0007916	1639	tags=60%, list=23%, signal=47%	NA	NA
Arhgef2	psen2_kd	BP	GO:2001251	negative regulation of chromosome organization	59	0.554324	2.16605	1.14972e-05	0.0009196	0.0007916	1254	tags=41%, list=17%, signal=34%	Epigenetic	none
Pdhb	psen2_kd	BP	GO:0006195	purine nucleotide catabolic process	92	-0.487658	-2.00854	2.74002e-05	0.000922358	0.000717568	1526	tags=45%, list=21%, signal=36%	Cell Cycle	DNA replication
Pdhb	psen2_kd	BP	GO:0007051	spindle organization	114	0.435378	1.9022	2.7785e-05	0.000929389	0.000723038	636	tags=18%, list=9%, signal=17%	NA	NA
Arhgef2	psen2_kd	BP	GO:0040029	regulation of gene expression, epigenetic	123	0.432473	1.94192	1.18758e-05	0.000935709	0.000805467	1342	tags=38%, list=19%, signal=32%	Epigenetic	none
Pdhb	scramble	CC	GO:0016591	RNA polymerase II, holoenzyme	48	0.597791	2.18445	1.94169e-05	0.000943156	0.000741853	1401	tags=52%, list=19%, signal=42%	NA	NA
Pdhb	scramble	BP	GO:0043217	myelin maintenance	10	-0.871002	-2.09789	1.9776e-05	0.000948664	0.000746185	579	tags=50%, list=8%, signal=46%	Myelination	none
Pdhb	scramble	BP	GO:0007059	chromosome segregation	225	0.374603	1.76597	1.98919e-05	0.000948664	0.000746185	1215	tags=24%, list=17%, signal=21%	NA	NA
Yy1	psen2_kd	BP	GO:1905168	positive regulation of double-strand break repair via homologous recombination	27	0.688067	2.19778	2.10565e-05	0.000949523	0.000814223	1024	tags=47%, list=14%, signal=40%	DNA Repair	none
Yy1	psen2_kd	BP	GO:0010948	negative regulation of cell cycle process	135	0.420935	1.87148	2.0973e-05	0.000949523	0.000814223	1887	tags=43%, list=26%, signal=32%	Cell Cycle	cell cycle phase transition
Pdha1	psen2_kd	BP	GO:0006260	DNA replication	153	0.483576	1.94829	6.83093e-06	0.000951656	0.000806276	1651	tags=48%, list=22%, signal=38%	Cell Cycle	DNA replication
Ddx1	psen2_kd	BP	GO:0009112	nucleobase metabolic process	25	0.828109	1.89836	9.44023e-06	0.000955097	0.000805477	433	tags=32%, list=6%, signal=30%	NA	NA
siRNA control	psen2_kd	BP	GO:0002250	adaptive immune response	134	0.440337	1.89552	1.14629e-05	0.000955182	0.00085557	781	tags=26%, list=11%, signal=23%	Immune Response	adaptive immune response
Yy1	psen2_kd	BP	GO:0140374	antiviral innate immune response	27	0.687629	2.19638	2.17643e-05	0.000956903	0.000820552	624	tags=28%, list=9%, signal=26%	Immune Response	none
Yy1	psen2_kd	CC	GO:0005765	lysosomal membrane	111	-0.488475	-1.89297	2.16911e-05	0.000956903	0.000820552	1325	tags=39%, list=18%, signal=32%	Endolysosome	lysosome
Yy1	psen2_kd	CC	GO:0098852	lytic vacuole membrane	111	-0.488475	-1.89297	2.16911e-05	0.000956903	0.000820552	1325	tags=39%, list=18%, signal=32%	NA	NA
Pdhb	psen2_kd	BP	GO:0043414	macromolecule methylation	104	0.441881	1.89607	2.90772e-05	0.000966497	0.000751907	2003	tags=46%, list=27%, signal=34%	NA	NA
Pdhb	scramble	BP	GO:0097581	lamellipodium organization	48	-0.593327	-2.10217	2.04754e-05	0.000967695	0.000761154	1646	tags=62%, list=23%, signal=48%	NA	NA
Ddx1	psen2_kd	BP	GO:0071345	cellular response to cytokine stimulus	327	0.519116	1.52791	9.77348e-06	0.000970156	0.000818177	1003	tags=21%, list=14%, signal=19%	NA	NA
Pdhb	scramble	CC	GO:0000792	heterochromatin	64	0.539309	2.0672	2.08466e-05	0.00097644	0.000768033	1248	tags=41%, list=17%, signal=35%	Epigenetic	none
Arhgef2	scramble	BP	GO:0001510	RNA methylation	52	0.569511	2.20039	1.5485e-05	0.000977983	0.000877846	1192	tags=44%, list=17%, signal=37%	NA	NA
Ap2a2	psen2_kd	CC	GO:0098984	neuron to neuron synapse	168	-0.366397	-1.72517	6.01196e-05	0.000978007	0.000723772	1869	tags=40%, list=26%, signal=30%	Synapse	postsynapse organization
Arhgef2	psen2_kd	BP	GO:0007015	actin filament organization	197	-0.460703	-1.75136	1.26924e-05	0.000985344	0.000848193	2176	tags=54%, list=30%, signal=39%	Structural Stabilization	actin filament organization
Dlat	psen2_kd	CC	GO:0031966	mitochondrial membrane	469	0.365226	1.63931	3.54964e-06	0.00098624	0.000896555	2197	tags=46%, list=30%, signal=34%	Mitochondrial Metabolism	mitochondrial membrane organization
Pdhb	psen2_kd	BP	GO:0051336	regulation of hydrolase activity	319	-0.349737	-1.71345	3.01994e-05	0.000997525	0.000776046	1527	tags=35%, list=21%, signal=29%	NA	NA
Yy1	psen2_kd	BP	GO:1901990	regulation of mitotic cell cycle phase transition	171	0.384287	1.73752	2.2918e-05	0.0009993	0.000856908	1387	tags=28%, list=19%, signal=23%	Cell Cycle	cell cycle phase transition
Ddx1	psen2_kd	MF	GO:0044183	protein folding chaperone	41	0.76913	1.90213	1.0388e-05	0.00101206	0.000853518	653	tags=36%, list=9%, signal=33%	Proteostasis	none
Yy1	psen2_kd	BP	GO:0071897	DNA biosynthetic process	90	0.479093	1.98328	2.34118e-05	0.00101246	0.000868195	941	tags=28%, list=13%, signal=25%	Cell Cycle	none
Yy1	psen2_kd	BP	GO:0071897	DNA biosynthetic process	90	0.479093	1.98328	2.34118e-05	0.00101246	0.000868195	941	tags=28%, list=13%, signal=25%	DNA Repair	none
Ap2a2	scramble	CC	GO:0099512	supramolecular fiber	379	-0.301497	-1.58371	3.04197e-05	0.00101328	0.000807612	2227	tags=46%, list=31%, signal=34%	NA	NA
Pdhb	psen2_kd	BP	GO:0051781	positive regulation of cell division	25	0.683262	2.18978	3.09645e-05	0.00101644	0.000790764	145	tags=25%, list=2%, signal=25%	NA	NA
Arhgef2	scramble	BP	GO:1903046	meiotic cell cycle process	76	0.490388	2.02097	1.63341e-05	0.00101932	0.000914954	942	tags=30%, list=13%, signal=26%	Cell Cycle	none
Pdha1	scramble	BP	GO:0042273	ribosomal large subunit biogenesis	63	0.569736	2.05248	9.11121e-06	0.0010269	0.000884208	1455	tags=54%, list=20%, signal=44%	Proteostasis	none
Pdha1	scramble	BP	GO:0015849	organic acid transport	94	-0.490918	-1.98959	9.14098e-06	0.0010269	0.000884208	903	tags=37%, list=12%, signal=33%	NA	NA
Pdha1	scramble	BP	GO:0040029	regulation of gene expression, epigenetic	122	0.478046	1.91417	8.99457e-06	0.0010269	0.000884208	1806	tags=44%, list=25%, signal=33%	Epigenetic	none
Ap2a2	scramble	BP	GO:0045943	positive regulation of transcription by RNA polymerase I	28	0.633381	2.12793	3.10264e-05	0.00102699	0.000818538	896	tags=55%, list=12%, signal=48%	NA	NA
Ap2a2	psen2_kd	BP	GO:0044089	positive regulation of cellular component biogenesis	233	-0.335819	-1.64769	6.38673e-05	0.00103579	0.000766531	1892	tags=40%, list=26%, signal=31%	NA	NA
Ap2a2	psen2_kd	CC	GO:0005721	pericentric heterochromatin	22	0.699016	2.22468	6.41907e-05	0.00103785	0.000768056	1702	tags=76%, list=23%, signal=58%	Epigenetic	none
Ap2a2	psen2_kd	BP	GO:0065004	protein-DNA complex assembly	87	0.439656	1.89983	6.44412e-05	0.00103785	0.00076806	1714	tags=43%, list=23%, signal=33%	NA	NA
Ap2a2	psen2_kd	BP	GO:0016050	vesicle organization	212	-0.345538	-1.67627	6.45835e-05	0.00103785	0.00076806	2346	tags=56%, list=32%, signal=39%	NA	NA
Arhgef2	psen2_kd	CC	GO:0030686	90S preribosome	27	0.715634	2.34255	1.3728e-05	0.00105029	0.000904098	1307	tags=72%, list=18%, signal=59%	NA	NA
Ap2a2	scramble	CC	GO:0015629	actin cytoskeleton	213	-0.354098	-1.75045	3.2127e-05	0.00105678	0.000842276	2265	tags=53%, list=31%, signal=38%	Structural Stabilization	actin filament organization
Dlat	psen2_kd	BP	GO:0016072	rRNA metabolic process	209	0.451724	1.87637	4.23066e-06	0.00106351	0.000966795	2314	tags=47%, list=32%, signal=33%	NA	NA
Dlat	psen2_kd	BP	GO:0045087	innate immune response	371	-0.352905	-1.62003	4.17742e-06	0.00106351	0.000966795	1180	tags=30%, list=16%, signal=27%	Immune Response	none
Pdhb	psen2_kd	BP	GO:0050792	regulation of viral process	88	-0.485677	-1.991	3.26369e-05	0.00106473	0.000828329	1155	tags=33%, list=16%, signal=28%	NA	NA
Ano6	scramble	BP	GO:0003013	circulatory system process	151	0.48851	1.91792	3.6469e-06	0.00106854	0.000942437	1507	tags=38%, list=21%, signal=31%	NA	NA
Pdhb	psen2_kd	CC	GO:0005769	early endosome	177	-0.408191	-1.85971	3.29612e-05	0.00106871	0.000831427	2013	tags=42%, list=28%, signal=31%	Endolysosome	early endosome
Ap2a2	psen2_kd	BP	GO:1903900	regulation of viral life cycle	75	0.475262	1.97851	6.67949e-05	0.00107014	0.000791951	128	tags=14%, list=2%, signal=14%	NA	NA
siRNA control	psen2_kd	BP	GO:0050730	regulation of peptidyl-tyrosine phosphorylation	79	0.51073	1.99664	1.30729e-05	0.00107258	0.000960723	708	tags=27%, list=10%, signal=24%	NA	NA
Pdhb	psen2_kd	BP	GO:0032259	methylation	132	0.413191	1.85104	3.35314e-05	0.00108057	0.000840652	1880	tags=42%, list=26%, signal=32%	NA	NA
Psmc3	psen2_kd	CC	GO:0015934	large ribosomal subunit	100	-0.506286	-1.96075	1.39879e-05	0.00108427	0.000984999	2423	tags=64%, list=33%, signal=43%	Proteostasis	translation
Arhgef2	scramble	BP	GO:0006270	DNA replication initiation	24	0.717478	2.25416	1.75987e-05	0.00108532	0.000974194	1582	tags=81%, list=22%, signal=63%	Cell Cycle	DNA replication
Pdha1	scramble	BP	GO:2001251	negative regulation of chromosome organization	59	0.586759	2.0831	9.8767e-06	0.00108644	0.000935471	1465	tags=47%, list=20%, signal=38%	Epigenetic	none
Yy1	psen2_kd	BP	GO:0016032	viral process	185	0.375188	1.73241	2.53626e-05	0.00108791	0.000932893	1300	tags=26%, list=18%, signal=22%	NA	NA
Ap2a2	psen2_kd	BP	GO:0051301	cell division	315	0.314366	1.63793	6.84119e-05	0.00109273	0.000808673	954	tags=19%, list=13%, signal=17%	NA	NA
Ap2a2	psen2_kd	BP	GO:0098609	cell-cell adhesion	231	-0.335977	-1.64184	6.8784e-05	0.00109536	0.000810622	1789	tags=37%, list=24%, signal=29%	Structural Stabilization	cell-cell junction organization
Ap2a2	scramble	BP	GO:0009142	nucleoside triphosphate biosynthetic process	84	0.473198	2.01157	3.36962e-05	0.00110151	0.000877931	1791	tags=50%, list=25%, signal=38%	NA	NA
Ap2a2	psen2_kd	CC	GO:0097447	dendritic tree	265	-0.325454	-1.6211	6.94673e-05	0.00110292	0.000816216	2291	tags=45%, list=31%, signal=33%	Synapse	postsynapse organization
Ap2a2	psen2_kd	CC	GO:0098862	cluster of actin-based cell projections	65	-0.486268	-1.96629	6.9851e-05	0.00110413	0.000817108	2518	tags=62%, list=34%, signal=41%	NA	NA
Ap2a2	psen2_kd	BP	GO:0030031	cell projection assembly	178	-0.361243	-1.71087	6.99609e-05	0.00110413	0.000817108	2014	tags=46%, list=28%, signal=34%	NA	NA
Pdhb	psen2_kd	BP	GO:0009615	response to virus	167	-0.408408	-1.84772	3.4563e-05	0.00110706	0.000861263	1243	tags=31%, list=17%, signal=26%	Immune Response	behavioral defense response
Ap2a2	psen2_kd	CC	GO:1990351	transporter complex	118	0.414206	1.85334	7.1173e-05	0.00111659	0.000826331	1631	tags=45%, list=22%, signal=35%	NA	NA
Ap2a2	psen2_kd	MF	GO:0016887	ATP hydrolysis activity	196	0.360422	1.75722	7.11402e-05	0.00111659	0.000826331	1653	tags=33%, list=23%, signal=26%	NA	NA
Pdha1	psen2_kd	BP	GO:0042273	ribosomal large subunit biogenesis	63	0.615167	2.16348	8.28602e-06	0.00112477	0.000952948	1746	tags=59%, list=24%, signal=45%	Proteostasis	none
Ap2a2	scramble	BP	GO:0032956	regulation of actin cytoskeleton organization	149	-0.395177	-1.84696	3.47297e-05	0.00112829	0.000899271	2024	tags=50%, list=28%, signal=37%	Structural Stabilization	actin filament organization
Yy1	psen2_kd	BP	GO:0034470	ncRNA processing	325	0.321994	1.58321	2.66307e-05	0.00113309	0.000971635	1790	tags=34%, list=25%, signal=27%	NA	NA
Ap2a2	psen2_kd	MF	GO:0140097	catalytic activity, acting on DNA	141	0.383146	1.77869	7.29407e-05	0.00114094	0.00084435	1991	tags=44%, list=27%, signal=33%	Cell Cycle	none
Pdhb	psen2_kd	CC	GO:0030686	90S preribosome	27	0.662276	2.17181	3.59159e-05	0.00114347	0.000889585	2090	tags=75%, list=29%, signal=54%	NA	NA
Ap2a2	psen2_kd	BP	GO:0051315	attachment of mitotic spindle microtubules to kinetochore	14	0.789836	2.21021	7.38579e-05	0.00115188	0.000852445	820	tags=53%, list=11%, signal=47%	Cell Cycle	microtubule cytoskeleton organization involved in mitosis
Psmc3	psen2_kd	CC	GO:0005874	microtubule	207	0.410429	1.78561	1.51044e-05	0.00115384	0.0010482	1592	tags=34%, list=22%, signal=28%	Structural Stabilization	microtubule polymerization or depolymerization
Pdha1	psen2_kd	BP	GO:0032467	positive regulation of cytokinesis	20	0.81479	2.29587	8.96515e-06	0.0011576	0.000980758	252	tags=32%, list=3%, signal=31%	Cell Cycle	cell cycle phase transition
Pdha1	psen2_kd	BP	GO:0032467	positive regulation of cytokinesis	20	0.81479	2.29587	8.96515e-06	0.0011576	0.000980758	252	tags=32%, list=3%, signal=31%	Cell Cycle	DNA replication
Pdha1	psen2_kd	CC	GO:0000228	nuclear chromosome	139	0.48583	1.94194	8.85596e-06	0.0011576	0.000980758	1984	tags=53%, list=27%, signal=40%	NA	NA
Ap2a2	scramble	CC	GO:0071011	precatalytic spliceosome	43	0.563651	2.12986	3.58591e-05	0.00115783	0.000922819	2385	tags=71%, list=33%, signal=48%	RNA Spliceosome	none
Ddx1	psen2_kd	CC	GO:0000502	proteasome complex	56	0.721146	1.84185	1.2127e-05	0.00116	0.000978282	1033	tags=32%, list=14%, signal=27%	Proteostasis	proteasomal protein catabolic process
Iqgap1	scramble	CC	GO:0097525	spliceosomal snRNP complex	51	0.608084	2.19247	6.16254e-06	0.00116098	0.00113613	1633	tags=68%, list=22%, signal=53%	NA	NA
Psmc3	psen2_kd	BP	GO:0031023	microtubule organizing center organization	62	0.575554	2.07472	1.55296e-05	0.00116938	0.00106232	1123	tags=38%, list=16%, signal=33%	Structural Stabilization	microtubule polymerization or depolymerization
Dlat	psen2_kd	BP	GO:1903047	mitotic cell cycle process	388	0.372047	1.65378	4.87605e-06	0.00117003	0.00106363	1239	tags=23%, list=17%, signal=20%	Cell Cycle	none
Pdhb	psen2_kd	BP	GO:0030041	actin filament polymerization	81	-0.491921	-1.97023	3.74278e-05	0.00117045	0.000910577	2304	tags=59%, list=32%, signal=41%	Structural Stabilization	actin filament organization
Pdhb	psen2_kd	BP	GO:0050657	nucleic acid transport	103	0.436741	1.8779	3.72504e-05	0.00117045	0.000910577	2343	tags=60%, list=32%, signal=41%	NA	NA
Pdhb	psen2_kd	BP	GO:0050658	RNA transport	103	0.436741	1.8779	3.72504e-05	0.00117045	0.000910577	2343	tags=60%, list=32%, signal=41%	NA	NA
Psmc3	psen2_kd	BP	GO:0051303	establishment of chromosome localization	60	0.581308	2.09196	1.58291e-05	0.00117514	0.00106755	1545	tags=36%, list=21%, signal=29%	NA	NA
Pdha1	psen2_kd	BP	GO:0000278	mitotic cell cycle	433	0.36697	1.66254	9.35238e-06	0.00117885	0.00099876	895	tags=19%, list=12%, signal=18%	Cell Cycle	none
Ap2a2	scramble	MF	GO:0003779	actin binding	183	-0.36785	-1.78233	3.69244e-05	0.00118496	0.000944439	2050	tags=46%, list=28%, signal=34%	NA	NA
Ddx1	psen2_kd	BP	GO:0070199	establishment of protein localization to chromosome	15	0.885465	1.87148	1.27255e-05	0.00119552	0.00100823	712	tags=75%, list=10%, signal=68%	NA	NA
Ap2a2	psen2_kd	BP	GO:0051168	nuclear export	117	0.411481	1.84236	7.71254e-05	0.00119607	0.000885152	1725	tags=45%, list=24%, signal=35%	NA	NA
Ap2a2	psen2_kd	BP	GO:0048193	Golgi vesicle transport	206	-0.342775	-1.65741	7.71442e-05	0.00119607	0.000885152	2292	tags=46%, list=31%, signal=32%	Proteostasis	Golgi organization
Ap2a2	psen2_kd	BP	GO:0048193	Golgi vesicle transport	206	-0.342775	-1.65741	7.71442e-05	0.00119607	0.000885152	2292	tags=46%, list=31%, signal=32%	Proteostasis	vesicle-mediated transport to the plasma membrane
Ddx1	psen2_kd	BP	GO:0000470	maturation of LSU-rRNA	28	0.813678	1.92325	1.32242e-05	0.00119952	0.00101161	317	tags=22%, list=4%, signal=21%	Proteostasis	none
Ddx1	psen2_kd	BP	GO:0046037	GMP metabolic process	20	0.84851	1.86378	1.30206e-05	0.00119952	0.00101161	321	tags=30%, list=4%, signal=29%	NA	NA
Pdhb	scramble	BP	GO:0030500	regulation of bone mineralization	19	-0.743325	-2.15646	2.59017e-05	0.00120248	0.000945828	434	tags=24%, list=6%, signal=22%	NA	NA
Ap2a2	psen2_kd	CC	GO:0045239	tricarboxylic acid cycle enzyme complex	19	0.713207	2.20371	7.82049e-05	0.00120897	0.000894699	1913	tags=91%, list=26%, signal=67%	Mitochondrial Metabolism	tricarboxylic acid cycle
Ap2a2	psen2_kd	BP	GO:0045930	negative regulation of mitotic cell cycle	103	0.432796	1.91351	7.91215e-05	0.0012156	0.000899602	1559	tags=36%, list=21%, signal=29%	Cell Cycle	cell cycle phase transition
Ap2a2	psen2_kd	BP	GO:0044772	mitotic cell cycle phase transition	219	0.340962	1.69494	7.93233e-05	0.0012156	0.000899602	911	tags=19%, list=12%, signal=18%	NA	NA
Ap2a2	psen2_kd	BP	GO:1901987	regulation of cell cycle phase transition	219	0.340628	1.69328	7.93233e-05	0.0012156	0.000899602	1564	tags=31%, list=21%, signal=25%	Cell Cycle	cell cycle phase transition
Ddx1	psen2_kd	MF	GO:0016616	oxidoreductase activity, acting on the CH-OH group of donors, NAD or NADP as acceptor	64	0.694629	1.80924	1.36758e-05	0.0012167	0.0010261	874	tags=29%, list=12%, signal=26%	NA	NA
[truncated: 4,480 more rows]

## Sheet: Table S6
Table S6. Results of correlation analysis between LMM effect size and GO term NES across targets and BV2 cell line
[truncated: 1,737 more rows]
